# Supplementary material for: Transcriptome-Wide Evaluation Characterization of microRNAs and Assessment of Their Functional Roles as Regulators of Diapause in Ostrinia furnacalis Larvae (Lepidoptera: Crambidae)
Source: Insects. 2024 Sep 14;15(9):702. doi: 10.3390/insects15090702 (PMC11432511; doi:10.3390/insects15090702)
Supplement: Supplementary file 1 [file insects-15-00702-s001.zip]

Archive with 9 entries (9 files):
- Supplementary Material_Fig. S1.JPG
- Supplementary Material_Fig. S2.png
- Supplementary Material_Table S1.pdf
- Supplementary Material_Table S2.pdf
- Supplementary Material_Table S3.xlsx
- Supplementary Material_Table S4.xlsx
- Supplementary Material_Table S5.xlsx
- Supplementary Material_Table S6.xlsx
- Supplementary Material_Table S7.xlsx
