# Supplementary material for: Transcriptome-Wide Evaluation Characterization of microRNAs and Assessment of Their Functional Roles as Regulators of Diapause in Ostrinia furnacalis Larvae (Lepidoptera: Crambidae)
Source: Insects. 2024 Sep 14;15(9):702. doi: 10.3390/insects15090702 (PMC11432511; doi:10.3390/insects15090702)
Supplement: Supplementary file 1 [file insects-15-00702-s001.zip › Supplementary Material_Table S3.xlsx]

## Sheet: Sheet1
Table S3 Identification and norm values of known microRNAs (miRNAs) from the three dispause states of Ostrinia furnacalis
SID	miR_name	miR_seq	len	D_1(norm)	D_2(norm)	D_3(norm)	DT_1(norm)	DT_2(norm)	DT_3(norm)	ND_1(norm)	ND_2(norm)	ND_3(norm)
1	bmo-miR-1a-5p_R+1	CCGTGCTTCCTTACTTCCCATA	22	647.65	702.057	617.001	256.772	517.912	610.101	184.989	378.401	357.541
2	bmo-miR-1a-3p	TGGAATGTAAAGAAGTATGGAG	22	315663	346103	362945	287242	287637	337087	257564	284613	355053
3	bmo-bantam-3p_1ss20AG	TGAGATCATTGTGAAAGCTGATT	23	142701	176597	150651	234051	140241	161461	241339	245807	274124
4	bmo-bantam-5p_L-1R+2	TGGTTTTCATAATGATTTGACAGA	24	24.3739	24.7316	19.3769	69.1592	25.649	65.0632	75.1889	75.3036	92.1961
5	bmo-miR-iab-4-5p	ACGTATACTGAATGTATCCTGA	22	94.0137	1610.74	150.936	992.509	1867.44	1451.66	22.676	4328.08	6561.66
6	bmo-miR-iab-4-3p_L-3R+1	TATACCTTCAGTATACGTAACT	22	0	11.9669	0	10.3003	12.8245	28.7985	0	29.1802	46.098
7	bmo-miR-7-5p_R+1	TGGAAGACTAGTGATTTTGTTGTT	24	1600.55	1205.46	1862.22	2415.42	3672.73	3333.16	3101.84	1826.11	1891.14
8	mse-let-7a	TGAGGTAGTAGGTTGTATAG	20	16696.1	15281.7	15203.7	27056.7	15127	18577.2	22760.8	30729.5	32991.6
9	mse-let-7a-p3	CTGTATAGCCTGCTAACTTTCC	22	9798.31	6547.48	8707.37	3605.84	5373.46	7165.49	2887.02	2462.43	2737.77
10	bmo-miR-8-5p	CATCTTACCGGGCAGCATTAGA	22	45994.7	47503.8	40704.7	17499.5	51228.8	45985.8	24776.5	54859.6	47791.3
11	bmo-miR-8-3p_R+1	TAATACTGTCAGGTAAAGATGTCT	24	240966	283465	241030	311846	359835	305988	198389	388492	458968
12	bmo-miR-iab-8_R-4	TTACGTATACTGAAGGTAT	19	0	20.7426	6.11902	3.67868	20.7165	0	0	0	8.99474
13	bdo-miR-iab-8_L+1_1ss22TC	AGGATACATTCAGTATACGTACA	23	0	3.98896	0	6.62163	10.8515	12.7993	0	7.53036	14.6164
14	bmo-miR-9a-5p	TCTTTGGTTATCTAGCTGTATGA	23	28686.9	34626.6	37878.8	63363.8	28610.4	25448.3	108886	50151.3	74934
15	bmo-miR-9a-3p	ATAAAGCTAGGTTACCGGAGTTA	23	2316.68	1359.44	2398.66	2524.31	1133.49	1715.11	7918.71	4985.1	5635.2
16	bmo-miR-10-5p_R+1	ACCCTGTAGATCCGAATTTGTT	22	20946.5	25380.2	21935.7	43377.6	31781	22005.2	60159.5	64688.6	59270.8
17	bmo-miR-10-3p	CAAATTCGGTTCTAGAGAGGTTT	23	10658.4	9208.12	10045.4	15778.6	9583.83	10371.7	16511.7	14695.5	14481.5
18	mse-mir-31-p5	AGGCAAGAAGTCGGCATAGCTGT	23	40612.7	58867.5	56256.2	97797.8	61943.2	52522	109510	153350	164006
19	mse-miR-31	GGCTGTGTCACTTCGAGCCAGC	22	0	0	0	0	0	0	0	0	7.8704
20	bmo-miR-34-5p_R-1	TGGCAGTGTGGTTAGCTGGTT	21	21064.9	17857	21306.4	9741.89	19584	18612.4	1538.39	1195.44	373.282
21	bmo-miR-34-3p	AGCCACTAACGACACTGCTCCT	22	854.248	926.237	1057.57	255.301	679.697	1223.4	72.802	58.3603	20.2382
22	sfr-miR-92a-3p	TATTGCACCAGTCCCGGCCTAT	22	11242.2	7937.24	14514.3	7082.2	9018.57	9117.39	13192.7	7456	12581.4
23	bmo-mir-133-p5	AGCTGGTTGACTTCGGGTCAAAT	23	10.446	0	6.11902	5.15016	8.87848	7.46627	11.9348	13.1781	12.3678
24	bmo-miR-133	TTGGTCCCCTTCAACCAGCTGT	22	10047.9	8952.83	11180.5	4900.01	8498.68	7791.59	5617.69	7044.65	5964.64
25	tca-miR-137-5p_R-2_2ss4TC16TG	ACGCGTATTCTTGGGGAATTAAC	23	16.2493	11.9669	5.09918	9.56457	12.8245	0	0	4.70648	6.74605
26	bmo-miR-137_R+1	TTATTGCTTGAGAATACACGTAG	23	77.7644	63.0256	64.2497	110.36	74.9739	43.731	281.66	136.488	202.382
27	sfr-miR-210-5p	AGCTGCTGGCCACTGCACAAGA	22	0	0	0	0	0	0	17.9021	0	0
28	bmo-miR-210_L+1R+2	CTTGTGCGTGTGACAGCGGCTAT	23	45.2658	0	41.8133	25.015	11.838	0	100.252	0	0
29	bmo-miR-252-5p_R-1	CTAAGTACTAGTGCCGCAGGA	21	29567.9	29305.3	28597.2	25983.3	30417.7	33980.1	38835.7	99022.4	77654.9
30	bmo-miR-252-3p_1ss9CT	CCTGCTGCTTAAGTGCTTATCA	22	0	5.58455	13.2579	10.3003	0	10.6661	21.4826	62.1255	42.725
31	sfr-miR-274-5p_R-1	TTTGTGACCGTCACTAACGGGC	22	5307.71	1374.6	2361.94	5747.94	1198.1	1501.79	2478.25	1733.87	2758.57
32	sfr-miR-274-3p_L-1R-1	TCGTTTTGACGATCGCAAAAT	21	9.2853	0	6.11902	22.8078	0	0	0	0	5.62171
33	bmo-miR-274-5p_L-1R-3	TTTGTGACCGTCACTAACGGGC	22	5307.71	1374.6	2361.94	5747.94	1198.1	1501.79	2478.25	1733.87	2758.57
34	bmo-miR-275-5p_2ss18AG21AG	CGCGCTACTCCGGCGCCGGGGCT	23	46.4265	47.0698	43.853	86.0812	40.4464	60.7968	422.49	565.718	411.509
35	bmo-miR-275-3p	TCAGGTACCTGAAGTAGCGCGCG	23	33901.8	58589.1	40741.5	95051.3	37558	48624.6	184764	260889	216623
36	bmo-miR-276-5p_R-1	AGCGAGGTATAGAGTTCCTAC	21	571.046	419.639	568.049	179.52	368.95	381.847	247.049	304.98	254.101
37	bmo-miR-276-3p	TAGGAACTTCATACCGTGCTCT	22	438033	623362	520570	453321	578597	640924	566769	712202	695745
38	sfr-miR-277-5p	CGTGCCAGGAGTGCGTTTGCA	21	61.5151	55.0477	89.7456	34.5796	49.3249	42.6644	19.0956	58.3603	84.3257
39	pxy-miR-277	TAAATGCACTATCTGGTACGACA	23	36558.5	38951.4	39907.2	31727.2	34672.4	33936.3	16946.2	18419.3	20581.1
40	bmo-miR-278-5p_L+1R-1_1ss19CT	CCCGGACGAACTTCCCAGTTCG	22	1137.45	1122.49	1026.98	766.637	951.971	1065.54	797.241	1292.4	1025.4
41	bmo-miR-278-3p	TCGGTGGGATCTTCGTCCGTTT	22	42316.6	37789.8	40041.8	54553.4	44080.7	39170.2	38371.4	62055.8	60529
42	bmo-miR-279c-5p_R+2_1ss20TG	GGGCGAGTTTGCTTCTGGTGCATG	24	37.1412	27.9227	25.4959	40.4655	32.5544	15.9992	70.415	91.3056	88.823
43	bmo-miR-279c-3p_R+1	TGACTAGATCCATACTCGTCTGC	23	10242.8	10365.7	8679.83	16356.9	12867.9	10940.2	11591	12123.9	13524.7
44	bmo-mir-279a-p5	GATGAGTGGAGGTTTAGTGCATG	23	20.8919	10.3713	20.3967	38.2583	8.87848	21.3322	306.723	350.162	278.837
45	bmo-miR-279a_R+3	TGACTAGATCCACACTCATCCA	22	26892.5	25307.6	28874.6	28865.9	26813	24592.8	39906.2	23496.6	29785
46	bmo-miR-281-5p	AAGAGAGCTATCCGTCGACAGT	22	17846.3	48299.2	19391.2	41447	58351.4	51659.1	22270.2	53363.9	40701.2
47	bmo-miR-281-3p_L-2R+1	TGTCATGGAGTTGCTCTCTTT	21	10802.3	27377.8	9828.17	28136.8	40886.4	30498.7	9214.82	21721.3	16217.5
48	hme-miR-282	TAGCCTCTCCTTGGCTTTGTCT	22	34920.8	36017.1	37359.7	46168.2	34782.9	26152.2	27383.1	36354.7	12286.8
49	hme-mir-282-p3	ACATAGCCTGATAGAGGTTACG	22	8.12464	31.9117	7.13886	24.2793	21.703	9.59949	10.7413	10.3542	17.9895
50	sfr-miR-285-3p	TAGCACCATTCGAATTCAGTGC	22	6.96397	0	0	16.9219	21.703	0	28.6434	4.70648	0
51	bmo-miR-305-5p_R+1	ATTGTACTTCATCAGGTGCTCTGG	24	4752.91	6540.3	4088.53	19708.2	4872.31	5761.83	51071.2	56849.5	58036.3
52	bmo-miR-305-3p_L+1	AGGCGCTTGTTGGAGTACACTT	22	1137.45	1721.64	868.901	2258.71	1155.19	1897.5	3353.67	4958.74	4137.58
53	bmo-miR-307-5p	ACTCACTCAACCTGGGTGTGATG	23	0	13.5625	5.09918	11.7718	23.676	17.0658	0	11.2955	0
54	bmo-miR-307-3p_R+3	TCACAACCTCCTTGAGTGAGCGA	23	19220.6	26943	15153.8	37311.4	34626.1	40953.6	16808.9	30309.7	28367.2
55	bmo-miR-308-3p_R-1	AATCACAGGATAATACTGCGA	21	1230.3	1572.45	1220.74	1785.63	1802.33	1337.53	702.957	1000.6	1018.65
56	sfr-miR-316-5p_R+2	TGTCTTTTTCCGCTTTGCTGCT	22	2327.13	2473.95	2387.44	2711.19	2011.47	2350.81	2585.07	2158.39	1879.9
57	sfr-miR-316-3p_R+1_1ss10CT	ACAGCAAAGTGAAAAGGTCTCC	22	304.094	177.11	229.463	138.318	174.61	174.924	144.41	132.723	138.294
58	bmo-miR-317-5p	CGGGTGCCACGCTGTGCTCTCT	22	1283.69	1171.16	1229.92	704.836	1330.79	1359.93	216.019	210.85	31.4816
59	bmo-miR-317-3p_L-2R+2	TGAACACAGCTGGTGGTATCTC	22	35534.8	31404.3	34632.6	49256.8	38987.4	32785.5	14698.8	13135.8	8639.45
60	bmo-miR-750-5p	AGTTGGACAGGGGATCTTGACA	22	740.503	330.286	681.251	320.045	321.598	334.916	1450.07	608.077	412.634
61	bmo-miR-750-3p_R+2	CCAGATCTATCTTTCCAGCTCA	22	22807	13657.4	21534.9	17885	23300.1	14993.3	55647	21128.3	16350.2
62	bmo-miR-929-5p_L+2R-2	AAATTGACTCTAGTAGGGAGT	21	12.7673	0	12.238	11.7718	0	0	0	0	0
63	bmo-miR-929-3p	CTCCCTAATCGAGTCAGGTTGA	22	10.446	12.7647	11.2182	11.7718	12.8245	0	5.96738	6.58907	5.62171
64	bmo-mir-989a-p5	GCCATTACCTCACAGTCACGT	21	0	0	0	0	0	0	0	4.70648	10.1191
65	bmo-miR-989a_R+1	GTGTGATGTGACGTAGTGGAAG	22	126.512	147.592	165.214	473.079	159.813	95.9949	159.926	797.277	1059.13
66	bmo-miR-993a-5p_L-2	TACCCTGTAGATCCGGGCTTTT	22	311.058	162.75	256.999	326.667	317.652	374.38	301.949	73.421	118.056
67	bmo-miR-993a-3p	GAAGCTCGTCTCTACAGGTATCT	23	441.052	233.753	413.034	250.886	162.772	163.191	427.264	103.542	146.164
68	bmo-miR-1175-5p	AAGTGGAGGTGTGATCTCTTCA	22	1287.17	623.874	1438.99	1723.09	1125.59	941.817	4103.17	1962.6	1958.6
69	bmo-miR-1175-3p_R-2	TGAGATTCAACTCCTCCAACTT	22	10881.2	6325.7	10113.7	11722.5	11160.3	9021.39	35997.6	15587.8	11163.6
70	sfr-miR-2755-5p	CAAGGTGGCCTAGCAGCGTGTT	22	85.889	77.3859	99.944	53.7088	56.2304	77.8626	128.895	139.312	145.04
71	sfr-miR-2755-3p_R-1	CACCCTGTCAGACCATACTTGT	22	13787.5	12975.3	12618.4	12058.7	14171	14243.5	16602.4	18294.1	19704.1
72	bmo-miR-2788_R+2_1ss17TC	TGGGGTTTCAAAGCGGCATGTGCC	24	0	3.98896	0	0	0	0	0	38.5931	53.9684
73	bib-miR-2788	CAATGCCCTTGGAAATCCCAAA	22	46.4265	58.2388	69.3489	15.4505	37.4869	38.398	64.4477	120.486	156.284
74	pxy-miR-3286	AACTATTGGTCACTGCACAGGAC	23	0	0	0	0	0	0	17.9021	0	0
75	bmo-miR-3327-5p_R+2	AACAACAGGAATGTTATGTACAG	23	0	0	0	0	100.623	59.7302	0	0	0
76	bmo-mir-3344-p5_1ss14AG	TATTGCAAGAAGGGCTCAGC	20	0	0	0	4.41442	5.91899	9.59949	8.35433	7.53036	7.8704
77	bmo-mir-3344-p3_1ss18TG	CACATAAGCCAGTCCTGGGT	20	13.9279	23.136	25.4959	5.15016	24.6625	22.3988	7.16085	31.0627	15.7408
78	bmo-mir-6497-p5	ATTGGCTCTGAGGACCGGGG	20	8880.23	10075.3	8182.15	12564.9	5655.59	5797.03	43785	23854.3	11804.5
79	bmo-mir-6497-p3	CCGGGGCGTGTCGGGTTTGGAC	22	4709.97	5282.18	4643.32	10472.5	3558.3	3453.68	29962.2	11470.6	6036.59
80	tur-miR-1-3p_R+1	TGGAATGTAAAGAAGTATGGAGT	23	9097.27	9295.08	9829.19	6431.81	8214.57	8930.73	5612.91	6019.58	7607.3
81	bmo-miR-2b-3p_1ss22GC	TATCACAGCCAGCTTTGTTGACT	23	10254.5	13834.5	9976.04	13553	12200	13120.4	16713.4	16670.3	21668.3
82	mse-miR-7_L+1	CTGGAAGACTAGTGATTTTGTTGTT	25	0	0	0	0	0	0	8.35433	0	0
83	mse-mir-7-p3	CAAGGAATCACTAATCTGCCTA	22	0	3.98896	0	5.15016	0	0	26.2565	17.8846	6.74605
84	tca-miR-8-5p_R+1	CATCTTACCGGGCAGCATTAGAT	23	882.103	445.168	697.568	59.5947	608.669	778.626	59.6738	164.727	104.564
85	tca-miR-8-3p_R+1	TAATACTGTCAGGTAAAGATGTCC	24	726.575	963.733	706.747	562.838	1087.12	820.223	420.103	520.536	833.138
86	bmo-miR-9c-5p_R+4	TCTTTGGTATCCTAGCTGTAGG	22	24017.6	23404.8	19472.8	24950.3	17706.7	18655	29747.4	23952.2	25136.9
87	bmo-miR-9c-3p	TAAAGTTATGGTACCGAAGTTA	22	6288.47	5752.08	5252.16	7066.01	5113.02	5758.63	9032.22	9069.38	10263
88	aae-miR-9a_L+1	CTCTTTGGTTATCTAGCTGTATGA	24	0	0	0	18.3934	0	5.33305	7.16085	11.2955	14.6164
89	dme-miR-10-5p_R+2	ACCCTGTAGATCCGAATTTGTTTT	24	75.4431	102.516	77.5076	127.282	108.515	98.6615	111.59	125.663	118.056
90	dme-miR-10-3p_R-1_1ss21TC	CAAATTCGGTTCTAGAGAGGCT	22	17.9903	15.1581	16.8273	43.0406	16.2772	26.132	32.2238	16.4727	20.2382
91	dps-miR-10_R+3	ACCCTGTAGATCCGAATTTGTTTT	24	75.4431	102.516	77.5076	127.282	108.515	98.6615	111.59	125.663	118.056
92	dvi-miR-10-3p_R+1	CAAATTCGGTTCTAGAGAGGTTTA	24	29.5969	27.1249	34.1645	53.3409	19.2367	25.0653	45.3521	25.8856	33.7303
93	pte-miR-10-3p_L-1_1ss16AT	AAATTCGGTTCTAGTGAGGTTC	22	31.3379	102.915	35.6943	19.1291	417.289	500.24	26.2565	16.9433	19.1138
94	bmo-miR-11-3p	CATCACAGTCAGAGTTCTAGCT	22	45579.2	46365.3	46022.2	30200.5	50476.1	37678	44112	55917.6	45317.7
95	bmo-miR-13a-5p_L-1R+2	CTGTCAAAGCGGCGGTGAAATG	22	20816.5	16598.9	18919	3159.99	21672.4	21274.6	1957.3	2387.12	3896.97
96	bmo-miR-13a-3p_R+1	TATCACAGCCACTTTGATGTGG	22	445.694	611.907	397.736	785.767	719.157	519.439	469.036	606.194	856.749
97	bmo-miR-14-3p_R+1	TCAGTCTTTTTCTCTCTCCTAT	22	52793.9	54504.4	58388.7	41049.7	70155.8	50917.9	34403.1	28095.8	28254.7
98	bmo-miR-33-5p_R-1	GTGCATTGTAGTTGCATTGC	20	30.1772	48.6653	47.9323	30.1652	41.4329	24.532	11.9348	11.2955	7.8704
99	bmo-miR-33-3p_1ss7GC	CAATATCACTACAAGGCAAATC	22	92.853	59.0366	43.853	111.832	51.2979	61.8634	47.739	34.8279	29.2329
100	tca-miR-34-5p_R+4	TGGCAGTGTGGTTAGCTGGTTGTT	24	1894.2	1247.75	1640.92	676.142	1226.22	1221.27	97.865	64.0081	22.4868
101	bmo-miR-71-5p_R+4	TGAAAGACATGGGTAGTGAGATG	23	4875.94	5567.79	3726.48	2552.27	4137.37	4622.69	3803.61	3605.16	6943.94
102	bmo-miR-71-3p_L-1R+1	TCTCACTACCTTGTCTTTCATG	22	3060.67	4797.92	2989.14	5198.71	4570.45	3946.46	4628.3	4143.58	5849.95
103	hme-mir-87-p5_1ss10CT	GGGCCTGAATTGTTGCTCTTACCT	24	26.6952	10.3713	14.2777	50.7658	17.757	27.7319	33.4173	32.9453	31.4816
104	bmo-miR-87_L+1	GTGAGCAAACTTTCAGGTGTGT	22	1087.54	1167.97	1214.63	1984.28	1294.29	1139.14	1154.09	1170.97	973.68
105	bmo-miR-92b	AATTGCACCAATCCCGGCCTGC	22	4155.17	3216.7	6450.47	3202.66	3747.71	4253.64	10178	6301.03	11232.2
106	dps-miR-133_R+2	TTGGTCCCCTTCAACCAGCTGTAT	24	31.3379	15.9558	21.4166	10.3003	17.757	17.0658	5.96738	5.64777	6.74605
107	bmo-miR-184-3p_L-2	TGGACGGAGAACTGATAAGGGC	22	209588	280523	187596	38908	163645	231989	77639.1	102526	111413
108	bmo-miR-190-5p_R-2	AGATATGTTTGATATTCTTGG	21	1948.75	1538.94	2190.61	1431.74	1949.32	1766.31	1003.71	597.722	764.553
109	tca-miR-190-3p_R+6_1ss8GA	CCCAGGAATCAAACATATTACACA	24	5283.34	3696.97	4169.09	2061.53	4155.13	5174.13	938.071	849.048	998.416
110	hme-miR-193-5p_1ss21GA	AGGGTCTTGGCGGTCTAGTGAG	22	9.2853	0	0	5.15016	0	8.53288	45.3521	74.3623	97.8178
111	ame-miR-193-3p_R+1	TACTGGCCTGCTAAGTCCCAAG	22	258.828	262.474	354.903	80.931	268.327	299.718	165.893	481.943	490.213
112	tca-miR-252a-5p_R+3	CTAAGTACTAGTGCCGCAGGAGA	23	115.486	72.2002	84.1365	67.6878	70.0414	109.328	121.734	342.631	223.182
113	bmo-miR-263a-5p_R+1	AATGGCACTGGAAGAATTCACG	22	56701.3	52527.9	58210.8	62201.4	41244	47816.7	94732.1	73752.4	86614.3
114	bmo-miR-263a-3p_1ss5AG	CGTGGTCTCTTAGTGGCATCAC	22	0	0	0	0	0	0	10.7413	22.5911	10.1191
115	bmo-miR-263b-5p_R+2	CTTGGCACTGGGAGAATTCACAG	23	4448.82	4800.32	6003.78	2452.95	3179.48	3705.4	2939.53	3073.33	3374.15
116	bmo-miR-263b-3p_L+1_2ss12CT20TC	CGTGAATTTCCTGATGCCTCAG	22	83.5677	106.106	136.658	86.8169	66.0954	78.9292	60.8672	74.3623	76.4553
117	bmo-miR-263a-5p_R-3	AATGGCACTGGAAGAATT	18	95.7546	104.112	141.247	124.339	143.535	166.925	52.5129	55.5364	32.0438
118	dme-miR-275-3p_R+1	TCAGGTACCTGAAGTAGCGCGCGT	24	2784.43	2992.52	1765.34	4882.35	1411.68	2883.05	15229.9	21045.5	19338.7
119	dme-miR-276b-5p_L-1R-1_1ss22CT	AGCGAGGTATAGAGTTCCTAT	21	0	0	7.13886	0	0	0	0	0	0
120	dme-miR-276b-3p_R-1_2ss10AC21CT	TAGGAACTTCATACCGTGCTT	21	0	724.396	759.778	662.163	652.075	788.225	526.323	490.415	531.814
121	isc-miR-278	TCGGTGGGATTTTCGTCCGTTT	22	6.96397	0	0	4.41442	0	0	0	0	0
122	tca-miR-279b-3p_R+1	TGACTAGATCCACACTCATCCAA	23	114.906	84.9649	96.3746	108.153	112.461	111.461	130.089	88.9524	107.375
123	bmo-miR-279d-3p	TGACTAGATTTTCACTTATCCT	22	5509.66	8913.73	6847.18	9143	10133.3	8002.78	6642.88	5889.68	6024.23
124	bmo-miR-279b-3p	TGACTAGATCTACACTCATTGA	22	19005.8	25059.9	18825.7	33268.5	31332.2	21931.1	20104.1	20444.5	23610.6
125	dme-miR-281-2-5p_R+2	AAGAGAGCTATCCGTCGACAGTAC	24	20.8919	24.7316	0	16.9219	16.7705	36.2648	8.35433	23.5324	24.7355
126	tcf-miR-281-3p_R+1_1ss11CT	TGTCATGGAGTTGCTCTCTTTAA	23	210.08	635.043	149.916	389.205	1023	675.164	196.923	296.508	299.075
127	tca-miR-282-5p_R+3_1ss12AT	TAGCCTCTCCTTGGCTTTGTCTGTT	25	67.3184	73.3969	57.1109	73.5737	65.1089	55.4637	65.6411	40.4757	15.7408
128	bmo-miR-283-5p_L-1R+2	AAATATCAGCTGGTAATTCTGG	22	8179.19	6904.89	7545.77	12925.4	11862.6	9249.65	17582.3	13702.4	12747.8
129	bmo-miR-306a-5p_1ss1TC	CCAGGTACTAGGTGACTCTGA	21	17020	16917.2	14895.7	20144.5	23053.5	18877.9	23824.2	28882.7	30713.7
130	bmo-miR-306a-3p_R+1_1ss20AC	CAGAGCCGCCTCGTGCCTCCGC	22	163.653	204.235	207.027	103.003	251.557	297.584	272.112	293.684	211.376
131	tca-miR-307-3p_R+1	TCACAACCTCCTTGAGTGAGT	21	109.102	153.176	61.1902	198.649	188.421	247.454	69.2216	112.955	96.6934
132	bmo-miR-316-5p_R+3_1	TGTCTTTTTCCGCTTTGCTGCTGATT	26	5.80331	3.98896	0	3.67868	4.93249	0	0	0	0
133	dme-miR-317-3p_R-3	TGAACACAGCTGGTGGTATCC	21	33.6592	19.147	33.6546	48.5586	19.73	31.9983	8.35433	4.70648	0
134	bmo-miR-375-5p_1ss12CT	ACCCGAGCGGTTTGAGCAAACT	22	84.7284	13.9614	22.9463	69.1592	8.38523	18.6657	90.1074	42.8289	42.1628
135	bmo-miR-375-3p	TTTGTTCGCCCCGGCTCGTGTCG	23	6197.36	1320.35	2575.6	2818.97	1148.28	1014.35	1674.45	960.592	1292.99
136	bmo-miR-745-5p_1ss12GA	CGGCTCATCGTATGGCAGTTTGCT	24	10098.9	6256.29	3852.94	7139.59	4533.95	8748.34	9088.31	9072.2	6813.51
137	bmo-miR-745-3p_R-2	CAGCTGCCTAGCGAAGGGCAA	21	2213.38	1871.62	1063.69	1653.2	1436.34	1703.38	1791.41	2219.57	1855.16
138	bmo-miR-927-5p	TTTAGAATTCCTACGCTTTACC	22	1020.22	607.918	1051.45	737.208	1183.8	1383.39	346.108	232.5	221.495
139	bmo-miR-927-3p_R+3	CAAAGCGTTTGGATTCTAAAAC	22	163.653	110.893	168.273	141.261	195.327	153.592	109.8	78.1275	64.0875
140	bmo-miR-932_R+1	TCAATTCCGTAGTGCATTGCAGT	23	12.7673	5.58455	11.2182	12.5075	39.4599	26.6653	25.063	15.0607	15.7408
141	tca-miR-932-3p_R+1	TGCAAGCAGTGCGGAAGTGAGG	22	10.446	0	16.3174	6.62163	18.7435	17.0658	25.063	4.70648	5.62171
142	bmo-miR-965-3p	TAAGCGTATAGCTTTTCCCCTT	22	1528.59	1266.1	1154.46	2192.49	1148.28	1162.61	1528.84	2238.4	2064.29
143	hme-mir-971-p5	CACTCTAAGTATGAACGCCAAGC	23	13.9279	0	0	3.67868	0	7.46627	0	0	0
144	tca-miR-981	TTCGTTGTCGACGAAACCTGCA	22	319.182	219.393	461.986	248.679	158.826	132.26	622.994	111.073	118.056
145	dme-miR-988-3p_R-2_1ss10GA	CCCCTTGTTACAAACCTCAC	20	0	0	0	13.2433	0	0	0	0	0
146	ngi-mir-993-p5_1ss16GA	TACCCTGTAGATCCGAGCTTTG	22	9.2853	55.0477	13.2579	65.4805	410.383	546.105	9.5478	0	7.8704
147	bmo-miR-998_R+2	TAGCACCATGGGATTCAGCTCA	22	1897.1	1061.06	2155.93	1830.51	1865.96	1476.72	4741.68	2002.61	1273.32
148	pxy-miR-2756_L+4	TCCCTGTAGCTGCTTAGGGGCG	22	11075	7642.85	10130	10184.8	9173.45	9747.75	11169.7	10960.4	10002.1
149	hme-mir-2763-p5	CCCAAAGTAGTGAACGTAATTTATC	25	0	0	0	11.036	47.3519	17.0658	0	48.9474	111.31
150	mse-miR-2763	ATATTATGCTCATTACTTTGGAT	23	139.279	78.9815	121.361	829.911	6891.68	3678.74	63.2542	1744.22	2780.5
151	bmo-miR-2765	TGGTAACTCCACCACCGTTGGC	22	10844.1	2859.29	13694.4	9874.32	1471.86	1176.47	34166.8	13047.3	4020.65
152	sfr-miR-2766-5p_R-3_1ss11TG	CCATCCTTCGGCTCGACTG	19	58.0331	90.1505	75.4679	21.3364	112.461	62.93	20.2891	16.002	11.2434
153	bmo-miR-2766-3p_R+3	TCAGTCTTGTCGAATGGTGGGT	22	139510	180644	172536	196274	208216	201615	75685.4	98038.7	75163.4
154	bmo-miR-2767_2ss1CT19TC	TAAGTAAATCTCGTGCGGCTTG	22	7157.81	10517.3	7815.01	4683.7	4381.04	7001.23	3823.89	6574.95	7042.88
155	bmo-miR-2768-5p_L+1	TCGGTGAAATATTTTGACCAATT	23	0	0	0	0	0	0	9.5478	4.70648	6.74605
156	bmo-miR-2768-3p	ATTGGTTAAGATATTGCATCGT	22	1319.67	512.981	1430.83	1366.26	231.827	227.188	2355.92	1337.58	1443.66
157	bmo-mir-2786-p3_1ss12TC	CTCTCTCGCCTCCATGACCTG	21	0	0	3.05951	0	4.93249	3.19983	0	0	0
158	bmo-miR-2796-5p	AGGGGTTTCTTTCGGCCTTCA	21	0	0	7.13886	0	0	0	0	0	0
159	bmo-miR-2796-3p	GTAGGCCGGCGGAAACTACTTGC	23	783.447	142.007	903.575	264.129	58.2034	21.3322	501.26	15.0607	32.6059
160	bmo-miR-3286-3p	TTGTGCGTGTTCCAATAGTTAT	22	6.96397	0	12.238	17.6577	0	0	50.126	0	0
161	bmo-miR-3338-3p	ATGTACTTACTTTGTTTGTTCT	22	5.80331	4.78675	16.3174	35.3154	991.431	644.233	5.96738	0	0
162	sfr-miR-6094-5p_R-1_1ss12CT	ATCAGCGGTGGTCTGGGGTACC	22	330.789	145.198	306.971	290.616	248.598	298.651	1780.66	432.055	332.805
163	sfr-miR-6094-3p_R-2	TATTCGAGACCTCTGCTGATC	21	5242.71	3530.23	4509.72	7914.32	5777.92	3855.8	56196	17111.8	10689.1
164	pxy-miR-6307_1ss22CT	CAAGCTCGAACTTTTCCTGCGT	22	1178.07	1062.66	937.23	1491.34	1418.58	1583.92	1520.49	1604.91	2155.36
165	pxy-mir-6497-p5_1ss21CG	CGGCCGGTGCCGGGCCTGGTG	21	444.534	745.138	443.629	2447.06	652.075	398.912	5413.6	2661.98	1640.42
166	pxy-mir-8498-p5_2	TTTCGCAATTTGCCGCACCC	20	6.38364	21.1415	3.56943	11.036	20.7165	11.1994	18.4989	27.2976	14.0543
167	pxy-mir-8498-p5_1ss23GA	GCTTTCGCAATTTGCCGCACCCA	23	0	2.79227	2.54959	0	0	0	0	0	3.37303
168	pxy-mir-8498-p5_1	GCTTTCGCAATTTGCCGCACCC	22	6.38364	21.1415	3.56943	11.036	20.7165	11.1994	18.4989	27.2976	14.0543
169	pxy-miR-8506_1ss1TC	CTAGGTGTGAGGGTCACAGC	20	192.67	564.837	307.481	336.967	197.793	538.105	273.306	165.197	170.9
170	pxy-miR-8506_R+3_1ss1TC	CTAGGTGTGAGGGTCACAGCTAG	23	0	0	3.56943	0	0	2.66653	2.98369	2.82389	2.81086
171	pxy-miR-8515_L+2R-2	CACGGCCGGTAATGGAATGAAT	22	0	0	0	0	4.93249	0	0	4.70648	0
172	pxy-miR-8522_R-4_1ss1AC	CTTTGCCGAAGGTTCTGA	18	0	0	5.09918	8.0931	0	0	0	0	0
173	tca-let-7-5p_R+2	TGAGGTAGTAGGTTGTATAGTT	22	280.88	68.6101	41.8133	86.0812	173.624	405.312	144.41	62.1255	145.04
174	hme-let-7-p3	AGACTGTATAGCCTGCTAACTTT	23	74.2824	42.283	39.7736	79.4595	31.5679	69.3297	138.443	141.194	175.397
175	api-miR-8_R-5_1ss18GT	TAATACTGTCAGGTAATT	18	0	12.7647	6.11902	0	5.91899	10.6661	0	0	0
176	bmo-miR-12	TGAGTATTACTTCAGGTACTGGT	23	5608.32	5019.71	6200.61	7907.7	7141.26	5216.79	11096.9	8348.35	7513.98
177	bmo-miR-100	AACCCGTAGATCCGAACTTGTG	22	135231	136128	135649	159330	121601	147178	237172	305910	276281
178	bmo-miR-100_L-3R-1	CCGTAGATCCGAACTTGT	18	8.12464	8.37682	9.68845	9.56457	8.87848	5.86636	7.16085	9.41295	7.8704
179	bmo-miR-124_R-2	TAAGGCACGCGGTGAATGCCA	21	114.906	67.8124	184.59	102.267	56.2304	33.0649	404.588	95.0708	84.3257
180	bmo-miR-184-3p_L-2R-3_1ss3TA	AGGACGGAGAACTGATAAG	19	0	0	0	4.41442	6.90549	0	0	0	6.74605
181	bmo-miR-277-3p_R+1	TAAATGCACTATCTGGTACGACAT	24	248.382	211.415	217.225	200.856	166.718	158.925	66.8346	74.3623	73.0822
182	bmo-miR-970-5p	AGCCTTGCGTGTGCTCTTATTGGTA	25	0	0	0	3.67868	4.93249	5.33305	13.1282	7.53036	7.8704
183	bmo-miR-970-3p	TCATAAGACACACGCGGCTCT	21	41960.3	41658.3	38406	33634.9	51043.4	40726.4	26410.4	46829.4	38576.2
184	bmo-miR-1000	ATATTGTCCTGTCACAGCAGT	21	69.6397	33.5073	97.9043	41.2012	24.6625	14.9325	110.993	19.7672	21.3625
185	tca-miR-1175-3p_R+2_2ss19TA22CT	TGAGATTCAACTCCTCCAACTTAT	24	844.962	388.525	724.084	380.376	472.533	449.043	1994.3	743.623	508.203
186	pxy-miR-2733b-3p_R-1_1ss11TA	TCACTGGGTGAGTGATGCCTG	21	3.48199	0	0	1.83934	2.95949	0	4.17716	15.0607	12.9299
187	bmo-miR-2738_L-4_1ss5TC	CTTAGAACGGCCATCTGATG	20	92.853	128.445	113.202	36.0511	36.5004	83.1956	28.6434	51.7712	37.1033
188	bmo-miR-2755-3p_R+2	CACCCTGTCAGACCATACTTGTTTT	25	92.853	53.4521	58.1307	107.418	50.3114	79.9958	90.7041	88.4818	123.678
189	bmo-miR-2766-3p_R-1_1ss17GT	TCAGTCTTGTCGAATGTT	18	5.22298	19.5459	10.1984	13.6111	22.1962	15.4659	4.17716	0	0
190	bmo-miR-2768-3p_L-1R+2	TTGGTTAAGATATTGCATCGTTT	23	11.6066	5.58455	10.1984	15.4505	0	0	8.35433	4.70648	5.62171
191	bmo-miR-2779_L+5	GGTTCATATCCGGCTCGAAGGACCA	25	0	0	0	1.83934	0	4.26644	0	0	3.9352
192	bmo-miR-2779_L+4	GTTCATATCCGGCTCGAAGGACCA	24	4.06232	4.38786	0	1.83934	2.46625	0	6.56411	0	0
193	bmo-mir-2779-p3_1ss7TC	CTGGTTCATATCCGGCTCGAA	21	0	0	0	0	0	0	3.58043	0	0
194	mse-miR-2779_L+3	TCAATCCGGCTCGAAGGACCA	21	0	2.79227	4.07935	0	2.46625	0	0	0	0
195	bmo-miR-2779_L+2	TCATATCCGGCTCGAAGGACCA	22	2.90166	6.38234	4.07935	6.62163	5.91899	12.266	9.5478	16.002	15.1786
196	bmo-mir-2779-p5_1ss7TC	CTGGTTCATATCCGGCTCGAA	21	0	0	0	0	0	0	3.58043	0	0
197	tca-miR-3477-5p_R-2	TAATCTCATTTGGTAACTGTGA	22	9552.25	9510.48	9628.28	18347.8	11689	10751.4	6093.88	7825.93	9889.71
198	dqu-mir-3759-p3_1ss10GA	GTTGACTGGACGTCCGCACT	20	20.8919	47.0698	16.3174	10.3003	18.7435	24.532	38.1912	0	0
199	tca-mir-3827-p3_1ss19AT	TCATTTGTAGTTGCTTTGTA	20	0	5.58455	0	19.1291	0	0	13.1282	7.53036	12.3678
200	pxy-mir-6497-p5	CTAGCCGTAAGGCCGTGTCGGTTTC	25	677.827	1052.69	819.439	1222.43	685.616	538.638	5874.28	3181.58	1638.17
201	pxy-mir-6497-p3	CGTAAGGCCGTGTCGGTTTC	20	731.217	688.894	587.936	1653.57	1428.45	897.553	7360.76	3519.03	1252.52
202	pxy-mir-6497-p5_1ss9AG	TAGCCGTAGGGCCGTGTCGG	20	54.5511	36.2996	44.8728	34.5796	20.2232	19.199	97.2682	363.811	68.5849
203	bmo-mir-6498-p5_1ss9CT	TTCGGGCATTCGCAGGACCC	20	3422.79	4770.8	3051.35	5109.69	2579.2	2340.68	9888.54	11176.5	12294.1
204	bmo-mir-6498-p3_1ss11AT	CTGCGATGATTCAGTTTCGGGC	22	62.6758	98.1285	61.1902	71.3664	58.6966	58.1303	61.464	65.42	73.6444
205	dme-mir-9382-p3_1ss17CG	ATAACTTTTGCCGATCGC	18	9.2853	15.9558	11.2182	18.3934	5.91899	6.39966	22.676	9.41295	7.8704
206	sfr-miR-10485-5p	ACAGTCTACCCGGACAGGCCG	21	1374.22	895.921	1361.48	283.259	835.564	568.503	582.416	397.227	394.644
207	isc-miR-1_R+3	TGGAATGTAAAGAAGTATGGAGTTT	25	604.705	446.764	518.077	442.913	448.857	530.105	143.217	190.142	231.615
208	sfr-miR-2a-3p	TCACAGCCAGCTTTGATGAGCA	22	6513.06	7170.03	5251.31	8284.58	7297.62	6432.73	12542.6	12026.6	17815
209	dme-miR-2a-3p_L-2	TCACAGCCAGCTTTGATGAGC	21	699.299	926.104	613.602	886.746	672.298	685.297	937.873	1073.23	1237.15
210	pte-miR-2d-3p_L-2	TCACAGCCAGCTTTGATGAGC	21	699.299	926.104	613.602	886.746	672.298	685.297	937.873	1073.23	1237.15
211	tca-miR-8-5p_R+2	CATCTTACCGGGCAGCATTAGAAA	24	179.903	78.9815	138.698	19.8649	85.8253	116.261	0	16.002	20.2382
212	dpu-miR-8_R+2_1ss23CT	TAATACTGTCAGGTAAAGATGTTCT	25	305.254	457.135	311.05	195.706	311.733	262.386	84.7367	267.328	232.739
213	aae-miR-9c-5p_R+1_1ss11TC	TCTTTGGTATCCTAGCTGTAGAA	23	0	0	0	0	0	5.33305	0	0	0
214	dwi-miR-10_R+3	ACCCTGTAGATCCGAATTTGTTAT	24	30.1772	31.9117	18.3571	54.4445	21.703	27.7319	105.026	84.7166	56.2171
215	dme-miR-10-3p_R+2	CAAATTCGGTTCTAGAGAGGTTTTA	25	6.96397	4.78675	0	16.1862	0	11.7327	0	7.53036	0
216	hme-miR-11_R+2	CATCACAGTCAGAGTTCTAGCTTT	24	692.915	510.587	621.081	832.118	638.264	772.226	248.243	265.445	212.501
217	bmo-miR-12_R+2	TGAGTATTACTTCAGGTACTGGTTT	25	96.335	53.4521	58.1307	69.1592	104.569	127.993	138.443	60.2429	60.7145
218	bmo-miR-13b-3p	TATCACAGCCATTTTTGACGAGT	23	1116.56	1045.91	912.754	1227.94	1013.13	950.35	2998.01	2292.05	4211.79
219	api-miR-14_R+2	TCAGTCTTTTTCTCTCTCCTATTT	24	560.6	508.194	579.267	199.385	451.816	679.431	119.348	103.542	59.5901
220	dpu-miR-34_R+1_1ss24GA	TGGCAGTGTGGTTAGCTGGTTGTAA	25	20.8919	3.98896	7.13886	0	0	0	0	0	0
221	tca-miR-71-5p_R+1_1ss17TG	TGAAAGACATGGGTAGGGAGATT	23	18.5706	10.3713	0	6.62163	4.93249	24.532	0	0	0
222	tca-miR-71-3p_L-2R+2	TCACTACCTTGTCTTTCATGTT	22	23.2132	23.9338	7.13886	31.6367	22.6895	22.3988	0	0	5.62171
223	bmo-miR-79-5p	CTTTGGCGATTTAGCTCCGTGA	22	103.299	89.3528	73.4282	183.198	104.569	109.861	517.968	455.587	383.401
224	bmo-miR-79-3p_L-3R-1	ATAAAGCTAGATTACCAAAGCA	22	477.613	526.942	393.147	816.668	525.803	403.179	622.994	613.254	639.189
225	dme-miR-79-3p_L+1R-1	ATAAAGCTAGATTACCAAAGCA	22	477.613	526.942	393.147	816.668	525.803	403.179	622.994	613.254	639.189
226	tur-miR-92-3p_1ss10CT	TATTGCACTTGTCCCGGCCTGT	22	235.614	27.9227	29.5753	22.0721	171.651	135.46	57.2868	24.4737	43.8493
227	mse-miR-92b_R+1_1ss20TG	AATTGCACCAATCCCGGCCGGCT	23	45.2658	28.7205	75.4679	48.5586	50.3114	56.5304	295.982	195.789	348.546
228	isc-miR-96_R-1	TTTGGCACTAGCACATTTTTG	21	0	0	0	0	0	17.0658	0	0	0
229	dpu-miR-100_R+1	AACCCGTAGATCCGAACTTGTGTT	24	1586.63	1215.84	1646.02	1391.28	1231.15	1940.16	1241.21	1026.95	771.299
230	aae-miR-125-5p	TCCCTGAGACCCTAACTTGTGA	22	84.7284	192.268	77.5076	40.4655	71.0279	113.061	87.1237	103.542	30.3572
231	dpe-miR-133_R+2	TTGGTCCCCTTCAACCAGCTGTTT	24	119.548	87.7572	87.706	55.1802	88.7848	69.3297	28.6434	23.5324	11.2434
232	tur-miR-184-3p_R+2	TGGACGGAGAACTGATAAGGGCCA	24	915.763	879.167	692.469	108.153	482.398	779.692	144.41	269.21	185.516
233	bdo-miR-252_R+1_1ss22GC	CTAAGTACTAGTGCCGCAGGACA	23	90.5317	44.6764	70.3687	87.5526	50.3114	91.7285	42.9651	107.308	94.4447
234	bdo-miR-263b_R+2	CTTGGCACTGGGAGAATTCACAGTT	25	13.9279	15.9558	17.3372	0	0	7.46627	0	0	0
235	tcf-miR-263a_R+1_1ss24GA	AATGGCACTGGAAGAATTCACGGAA	25	96.335	45.4742	81.5869	89.7599	23.676	70.3963	64.4477	42.3583	60.7145
236	aga-miR-275_R+2	TCAGGTACCTGAAGTAGCGCGCGTT	25	988.884	916.664	546.632	1922.48	507.06	1071.94	3955.18	4974.75	4724.49
237	dpu-miR-276_R+2	TAGGAACTTCATACCGTGCTCTCA	24	244.9	120.068	145.327	89.0241	122.326	189.323	122.331	191.083	156.284
238	pca-miR-276-3p_R-1_1ss11AC	TAGGAACTTCCTACCGTGCTT	21	104.46	2.79227	2.54959	6.62163	0	4.79975	2.98369	0	0
239	aae-miR-277-3p_R+2	TAAATGCACTATCTGGTACGACTT	24	88.2103	80.577	68.3291	61.8019	79.9063	68.2631	8.35433	10.3542	6.74605
240	tca-miR-279b-3p_R+2	TGACTAGATCCACACTCATCCACA	24	9.2853	10.3713	5.09918	12.5075	0	10.6661	17.9021	14.1194	20.2382
241	sfr-miR-279a-3p_R+3	TGACTAGATCTACACTCATTGAAA	24	106.781	53.4521	58.1307	72.1022	72.0144	55.4637	54.8999	50.8299	67.4605
242	tca-miR-279d-3p_R-3	TGACTAGATCCATACTCGTCTA	22	6.96397	8.77572	6.11902	13.979	4.93249	6.39966	9.5478	5.64777	8.99474
243	dan-miR-281-2-5p_R+2	AAGAGAGCTATCCGTCGACAGTTA	24	20.8919	45.4742	12.238	25.015	42.4194	40.5312	0	32.9453	8.99474
244	tca-miR-281-3p_R+2	TGTCATGGAGTTGCTCTCTTTCA	23	0	0	0	0	0	0	0	6.58907	0
245	bmo-miR-282-5p_L-3R+1_1ss26GT	TAGCCTCTCCTTGGCTTTGTCTTTT	25	69.6397	46.272	32.6348	51.5016	22.6895	36.2648	0	14.1194	0
246	tca-miR-283-5p_R+5	AAATATCAGCTGGTAATTCTGGGTTT	26	26.1149	14.7592	13.2579	29.0616	11.838	29.3318	93.6878	38.5931	30.9194
247	aae-miR-305-5p_R+2	ATTGTACTTCATCAGGTGCTCTGGTT	26	139.279	102.915	59.1505	499.565	53.2709	115.194	933.298	1324.4	1197.42
248	dgr-miR-307_R+5	TCACAACCTCCTTGAGTGAGCGAAA	25	58.0331	63.8234	32.6348	86.0812	118.38	108.794	19.0956	49.8886	61.8388
249	bmo-miR-316-5p_R+3_2	TGTCTTTTTCCGCTTTGCTGCTGTTT	26	5.80331	3.98896	0	3.67868	4.93249	0	0	0	0
250	dan-miR-317_R-2	TGAACACAGCTGGTGGTATCCA	22	0	5.58455	10.1984	3.67868	0	7.46627	0	0	0
251	ame-miR-375-3p_R-2_1ss18AC	TTTGTTCGTTCGGCTCGCGT	20	0	0	0	0	0	0	0	21.6498	0
252	dqu-miR-965-3p_R+3	TAAGCGTATAGCTTTTCCCCTTTT	24	98.6563	66.2168	53.0315	58.1232	35.5139	57.597	22.676	21.6498	19.1138
253	aae-miR-970_R+3_1ss20AC	TCATAAGACACACGCGGCTCTTTT	24	301.772	178.706	184.59	135.376	202.232	179.191	68.0281	80.0101	44.9737
254	tca-miR-998-3p_R+1_1ss22AT	TAGCACCATGGGATTCAGCTCTT	23	312.218	86.9594	298.812	139.054	84.8388	63.9966	125.315	32.9453	26.9842
255	dqu-miR-1175-3p_1ss23AT	TGAGATTCAACTCCTCCAACTTTT	24	161.332	44.6764	137.678	33.1081	54.2574	58.6636	588.383	61.1842	62.9632
256	bmo-miR-2755-3p_R+3	CACCCTGTCAGACCATACTTGTTTTT	26	34.8199	15.1581	6.11902	30.1652	22.6895	12.7993	19.0956	0	22.4868
257	pxy-miR-2756_L+4R+2	TCCCTGTAGCTGCTTAGGGGCGTT	24	311.058	150.783	218.245	240.586	175.597	197.323	165.893	139.312	137.17
258	aae-miR-2765_R+2	TGGTAACTCCACCACCGTTGGCAA	24	20.8919	0	34.6744	13.2433	0	0	14.3217	0	0
259	bmo-miR-2766-3p_R+5	TCAGTCTTGTCGAATGGTGGGTAA	24	80.0857	75.7903	87.706	65.4805	69.0549	67.1965	20.2891	30.1214	17.9895
260	hme-miR-2767_R+4_1ss1AT	TAAGTAAATCTCGTGCGGCTTGTTTT	26	61.5151	58.2388	81.5869	41.2012	24.6625	47.9975	22.676	40.4757	34.8546
261	bmo-miR-2779_L-2	ATCCGGCTCGAAGGACCA	18	1499.58	2403.75	1150.38	929.235	1336.7	2360.41	1491.84	840.577	526.192
262	bmo-miR-2795_1ss22GA	CAAGTTTGGTGATACGCGGGCAC	23	316.861	223.382	248.84	217.778	210.124	257.053	1132.61	1430.77	1802.32
263	pxy-miR-8487_1ss6TA	TATAGAAGGGAGATATGG	18	0	7.18013	6.11902	4.41442	6.90549	8.53288	5.96738	4.70648	0
264	pxy-miR-8528b_L+2_1ss14CA	GGGCGGCGGCGAGAGGGAC	19	0	0	5.09918	9.56457	0	10.6661	0	0	0
265	pte-let-7-5p_1ss12GA	TGAGGTAGTAGATTGTATAGTT	22	170.617	62.2278	77.5076	116.246	194.34	857.555	179.021	37.6518	121.429
Table S3 Identification and norm values of novel microRNAs (miRNAs) from the three diapause states of Ostrinia furnacalis
SID	miR_name	miR_seq	len	D_1(norm)	D_2(norm)	D_3(norm)	DT_1(norm)	DT_2(norm)	DT_3(norm)	ND_1(norm)	ND_2(norm)	ND_3(norm)
1	PC-5p-135373_7	ACTGTGACTCTAACACTTAATA	22	0	0	0	0	0	0	0	3.29453	0
2	PC-3p-2565_1107	CTTGGTGTTAGGGTCACAGTTTG	23	175.84	98.1285	134.109	88.2884	103.582	169.591	72.802	130.84	77.0174
3	PC-5p-64_134373	CTACGGAATAAGCGCGCATGTA	22	14258.7	14997.3	14603	13706	15898.9	14088.3	11228.2	11332.3	12534.7
4	PC-3p-3647_787	CATGCGCGCTTATTCTGCAGGA	22	92.853	125.253	100.964	153.033	104.569	118.394	125.315	140.253	111.31
5	PC-3p-1357_2272	CATGCCCGCTTATTCTGTATGA	22	290.166	252.102	247.82	228.078	323.571	268.786	361.623	344.514	300.199
6	PC-5p-142827_6	ACCCGAGCGGTTTGAGCAAACA	22	2.90166	0	0	0	0	0	3.58043	0	0
7	PC-3p-62818_38	TTTGTTCGCCCCGGCTCGTGTCTT	24	15.0886	2.39338	6.62894	3.31081	0	0	0	0	0
8	PC-5p-10886_307	GCTGTGACTCTCACACTTAATA	22	26.6952	15.9558	21.4166	22.0721	34.0342	35.1981	8.35433	28.2389	37.1033
9	PC-3p-2357_1209	CTTGGTGTGAGGGTCACAGC	20	113.745	217.398	144.817	185.406	108.022	279.985	199.31	342.161	268.718
10	PC-5p-1134_2874	CCTATCTTTAGCATAGTACCTA	22	207.759	226.972	195.809	315.263	290.03	185.59	198.117	228.264	219.247
11	PC-3p-30128_118	GGTGCCATGCTAAAGGTAAATG	22	3.48199	9.17461	8.15869	9.19671	5.91899	9.59949	13.1282	10.8249	15.7408
12	PC-5p-37082_91	AGCAAGCTGTCGACACGTCGA	21	6.96397	9.57351	6.62894	5.15016	7.39874	3.73314	0	2.82389	0
13	PC-3p-142475_6	CGACGAGTCGACAGCTTGCTG	21	0	0	0	0	2.95949	0	0	0	0
14	PC-5p-4450_654	TTTCTCAAGAAGATGACAAGA	21	76.6037	46.6709	135.128	148.987	13.3177	51.1973	96.0748	16.9433	19.1138
15	PC-3p-165915_5	CTTGTCGTTTCCTTGAGCTAGG	22	0	0	0	0	0	0	5.96738	0	0
16	PC-3p-20994_172	CTTGTCATCTACTTGAGGAAGC	22	29.0166	13.5625	15.2976	41.2012	0	13.8659	66.8346	9.41295	12.3678
17	PC-5p-184469_5	AGATTTGTACCGAACTCAAAGA	22	0	0	0	0	0	0	2.98369	0	0
18	PC-3p-44111_70	TTTGAGTTCGGTACAAATCTCG	22	0	0	0	15.8183	3.94599	0	13.1282	8.9423	8.43257
19	PC-5p-8226_387	AGCAAGCTGTCGATACGTCGA	21	34.8199	43.4797	31.105	29.0616	43.8992	29.3318	21.4826	22.1204	15.1786
20	PC-3p-76103_25	ACGTGTCGACAGCTTGCTGC	20	0	2.79227	0	0	2.46625	3.73314	0	2.82389	0
21	PC-5p-7885_400	ATCGGCAAAGCTACGTCAAAGG	22	24.9542	20.3437	37.734	47.0871	54.2574	32.5316	32.8206	8.00101	9.55691
22	PC-3p-333_15186	TTTGACGTAGCTTTGCCGAGT	21	1213.47	1344.68	1781.14	1056.52	975.647	995.681	1852.27	713.502	599.837
23	PC-3p-93219_16	GTAAAGGGAAGACTCGAGTCG	21	0	0	0	0	4.93249	3.19983	0	0	0
24	PC-5p-6439_474	CCTATCTTTAGCATAGTACCCA	22	36.5609	35.5018	34.1645	64.3769	43.8992	41.0645	49.5292	41.8876	60.1523
25	PC-5p-81432_22	TTCTCGATTGTGCGATACGAA	21	0	0	0	0	5.91899	2.66653	0	0	2.81086
26	PC-5p-89724_18	AATGACCATTTAAAACCTAGTA	22	0	0	0	4.41442	0	0	0	0	3.37303
27	PC-5p-68490_32	TAACTACATGATTGACTCTTCT	22	0	0	0	0	5.42574	0	3.58043	4.70648	2.81086
28	PC-3p-50174_57	AGTGCAAAGAGAACCCGTCGTG	22	0	20.3437	0	14.7147	0	7.46627	0	0	0
29	PC-3p-97430_15	ACACTCTGCGTACGACGGAT	20	0	0	0	0	0	0	0	4.70648	2.81086
30	PC-3p-159_45790	CCTCCCGACACATGGTAGGCCT	22	4449.4	3305.65	4735.61	2526.89	2537.27	2813.19	3265.94	4306.43	3525.38
31	PC-5p-928_3827	TCCCTGAAGGTACAATGCGGCC	22	496.764	1104.14	486.462	347.268	1188.73	1151.94	590.77	360.516	643.124
32	PC-3p-204_32498	CTTGGCCGCATTGTATCTTCGG	22	4730.86	11835.3	4915.61	3747.11	11898.2	9166.45	4832.38	3021.56	6137.78
33	PC-3p-1876_1558	GTGTGGGGTGTAGGGAGGCC	20	316.281	211.814	433.431	127.282	131.697	119.46	332.98	231.559	187.203
34	PC-5p-73896_27	CTTTAGGACTCGGCTACGGT	20	4.06232	3.59007	0	2.20721	0	2.66653	0	0	0
35	PC-3p-7595_413	ATCCGTCGTCATATAATAGCTT	22	0	0	0	2.57508	78.9198	58.6636	20.8858	40.4757	38.7898
36	PC-3p-54641_49	TCCAAGGGTGAGTGACATCTGC	22	0	0	0	2.20721	0	0	2.98369	16.4727	14.6164
37	PC-5p-39767_82	TTAAGGCACATAATAGAACTGTTT	24	0	2.39338	2.54959	7.72523	0	0	20.2891	11.7662	18.5516
38	PC-3p-84654_20	GTAGTTATAATAAACACTGAAG	22	0	19.5459	0	0	0	0	0	0	0
39	PC-3p-87265_19	AAACCGGCCGTATTGCGACT	20	0	0	3.05951	0	5.91899	3.73314	0	0	0
40	PC-3p-49229_59	CATTGCAAGCTGTTCCTGCCC	21	6.38364	2.39338	2.54959	0	3.45274	0	8.35433	8.47166	8.43257
41	PC-3p-119108_10	AATTCAACTCGATGTAGGAC	20	0	0	0	0	4.93249	0	0	0	0
42	PC-5p-107380_12	AGGCTCGGATATACGGGGTCGG	22	0	0	0	3.67868	0	0	8.35433	0	0
43	PC-3p-35606_96	TACCCTGTAATTCCGAGTCGTTGA	24	17.4099	11.9669	20.3967	56.6517	18.7435	0	63.2542	0	5.62171
44	PC-5p-56781_46	AATAGATTTTATTCCTTTGCCT	22	0	4.38786	3.05951	5.88589	0	4.26644	0	11.2955	0
45	PC-3p-96236_15	TTGGGACGTCCTCACTAGGACA	22	0	0	0	0	0	0	0	3.29453	4.49737
46	PC-3p-33164_105	AAACTGAACCCTCAAGTCGAGC	22	29.5969	25.1305	15.2976	2.20721	11.838	21.8655	0	3.76518	0
47	PC-5p-23270_155	TGCGGGATACAGGCGAAGTGGA	22	16.2493	15.557	23.4562	24.6472	31.0747	25.5987	35.8043	26.3563	22.4868
48	PC-3p-363_13584	CACGTCATCTGTATCTCGTAAT	22	1407.3	1886.38	1941.26	1493.91	2632.96	1982.3	961.344	734.21	980.989
49	PC-3p-14875_235	GGACTTCTGGGAAATGGATAGG	22	10.446	12.7647	12.238	8.0931	7.39874	6.93297	23.8695	16.002	20.8003
50	PC-3p-89034_18	TAAAGGGAAGACTGAGTCGG	20	0	0	0	0	5.42574	3.73314	0	0	0
51	PC-3p-99312_14	TAACGATTAGGGATTGATGG	20	0	3.59007	0	0	0	0	0	0	2.81086
52	PC-5p-5215_569	CCGGTCGTCGTCTCGCAGAAGT	22	73.1217	93.3417	91.7853	86.8169	92.7308	69.3297	133.669	148.725	131.548
53	PC-3p-3272_868	CTTCTGCGAGACCACTATCGGCT	23	244.9	243.327	184.59	184.67	280.165	216.522	159.926	150.607	200.133
54	PC-5p-9336_349	TGCCACCATGTGTCGGGAAG	20	52.2298	49.862	42.3232	40.4655	47.8452	80.5291	25.6597	30.5921	18.5516
55	PC-3p-366_13274	CCTCCCGACACATGGTAGGCCA	22	1504.22	1200.68	1614.4	932.914	1002.78	1201.54	1487.07	1748.46	1649.97
56	PC-3p-90984_17	TTGGTCCCCTTCAACCAAATCT	22	0	0	0	0	2.46625	2.66653	0	3.29453	0
57	PC-5p-72185_29	AGCAAGCTGTCGACATGTCGA	21	2.90166	0	0	4.04655	2.46625	0	5.37064	2.35324	0
58	PC-5p-89376_18	AGATATTTTCATACGTTTTGTT	22	0	5.58455	6.11902	0	4.93249	0	5.96738	0	0
59	PC-3p-794_4632	CCAAATGTATGAAACTATCACG	22	468.908	598.344	468.105	696.742	750.725	518.373	566.901	421.7	650.994
60	PC-5p-335_15031	TACCCTGTAGTTCCGAATGTTGT	23	319.182	1086.59	311.05	1038.86	7714.42	9477.9	168.28	102.601	129.299
61	PC-3p-956_3654	CAAATTCGGGCCTACGGAGGTGT	23	146.243	520.958	138.698	94.91	2412.97	3661.67	35.8043	24.4737	32.6059
62	PC-5p-92360_17	CGTGGGTCGGAAGCGGGG	18	0	2.79227	5.09918	0	0	0	0	3.29453	0
63	PC-5p-2467_1155	TTTCCAATAGGACCCTTTTTTGT	23	23.2132	72.5991	22.4364	117.718	1443.25	1246.87	0	0	7.8704
64	PC-3p-104276_13	CAAAAAATGGTTCTATTGAAGC	22	0	0	0	0	7.89198	5.33305	0	0	0
65	PC-3p-110044_11	GAATTGTCTGACTTTACCGCAA	22	0	0	0	0	8.38523	2.66653	0	0	0
66	PC-5p-181491_5	CTATTCGCTAGGGACTCTGT	20	0	7.97792	0	0	2.46625	0	0	0	0
67	PC-5p-546_7665	GCCACCATGTGTCGGGAAGA	20	687.692	620.284	770.997	518.694	949.504	779.692	359.833	481.473	459.856
68	PC-3p-1838_1591	CCTCCCGACACATGGTGGGT	20	123.03	161.553	168.273	125.075	133.177	145.059	55.4966	117.191	65.774
69	PC-5p-105149_12	TAGCATTCGTACTCTCAGTAGACA	24	0	0	0	0	0	0	0	6.58907	5.62171
70	PC-3p-54312_50	TTACTGGGAGTCCAATGCTTGCT	23	0	0	0	0	0	0	8.35433	25.415	38.2276
71	PC-5p-99678_14	AATGACCATTTAAAACCTAGT	21	0	0	0	0	0	0	0	4.23583	2.81086
72	PC-5p-117_67001	CCATCCTTCGGCTCGACTGACG	22	14608.1	24435.6	19435	3188.68	20830.9	23005.7	3739.16	3658.81	2975.01
73	PC-3p-364_13410	TCAGTCTTGTCGAATGGTGGGTTT	24	2773.98	2165.21	2082.51	1674.54	2099.27	2856.38	747.115	857.52	787.04
74	PC-5p-2558_1110	TGGGATAGGTGGGATAGGTCGA	22	363.287	139.614	382.439	73.5737	24.6625	49.0641	177.828	45.1822	59.5901
75	PC-3p-32821_107	CCCCTATTCCACCTATCCCGGC	22	38.3019	8.77572	33.6546	3.67868	5.91899	6.39966	38.1912	10.3542	0
76	PC-5p-137874_6	AGCACTCACTCTCTCAGTAAGCA	23	0	0	0	0	0	0	0	5.64777	0
77	PC-3p-1953_1487	CCACTGGGTGCGTGATGCTGT	21	26.6952	11.9669	13.2579	42.6727	90.7578	68.2631	173.054	596.781	557.674
78	PC-3p-22975_157	CCGAAGCCGAATGTTTTGCCGA	22	10.446	11.568	10.1984	11.7718	19.2367	15.9992	8.95106	18.3553	10.1191
79	PC-3p-53166_52	CTTGTCATCTACTTGAGAAAGG	22	11.6066	1.99448	5.09918	6.25376	0	2.66653	5.96738	0	0
80	PC-3p-138057_6	ATATCGCAGAACCGAGAAGC	20	0	4.38786	0	0	0	0	0	0	0
81	PC-3p-130373_7	TGAACTCCGCTCGATTACTG	20	0	1.99448	0	2.20721	0	3.73314	0	0	0
82	PC-5p-135096_7	ATCGATTAGTATGGCGCGAG	20	0	0	0	0	3.45274	0	0	0	0
83	PC-5p-57987_44	ATTTGGTGACTCAGCTTATGA	21	0	0	0	0	4.93249	5.33305	0	25.415	7.8704
84	PC-3p-27851_129	ATAAAGCTGACTTACTAAATAT	22	5.80331	0	0	8.0931	10.8515	7.46627	20.2891	40.4757	56.2171
85	PC-3p-59454_42	GTGGGGCAAATTGCGAAAGC	20	3.48199	5.98344	5.09918	12.8754	5.42574	3.19983	3.58043	8.00101	3.37303
86	PC-5p-97337_15	GCCTTTAAATGACTGTGATTTC	22	0	0	0	0	0	0	0	3.76518	3.9352
87	PC-3p-48316_61	CACACAGCAACAAAGGACTGCG	22	12.187	0	2.54959	2.57508	8.87848	0	0	2.82389	11.2434
88	PC-5p-28603_125	TCATGTTTTTCTTGCTTGGCTGC	23	11.6066	7.18013	16.3174	15.4505	9.86498	14.9325	14.3217	20.7085	17.9895
89	PC-3p-100821_14	AGCCGGCAAGAAAAATATGAAA	22	0	0	0	0	0	0	9.5478	6.58907	15.7408
90	PC-5p-378_12754	CTTCCATTTCCTAGGAGTCCT	21	3451.23	2693.35	3225.74	2191.39	2983.66	2829.18	2330.26	1581.85	1789.95
91	PC-3p-13510_256	GGGCTCCTGGGAAATGGATAGA	22	40.6232	21.5404	23.4562	6.62163	48.3384	13.8659	56.0933	28.2389	56.2171
92	PC-5p-146797_6	ATCATTGACCCCCATGGCCC	20	0	0	0	0	0	3.19983	0	0	0
93	PC-5p-149530_6	TAATTTTAAGTGGCCCCTTTGA	22	0	0	0	0	0	3.19983	0	0	0
94	PC-5p-11668_291	AAGTGGTCGGAGCCGCAGCGGA	22	15.0886	11.9669	28.5554	33.8439	47.3519	22.3988	56.0933	62.1255	56.2171
95	PC-3p-230_27417	TGCCGCGGCTCCGACCATTTCG	22	6387.13	5335.64	6770.7	3036.38	3398.49	4314.44	3217.61	3401.84	3385.39
96	PC-5p-8775_367	AGTCCCGTGGTCAGTGTTCTGC	22	88.2103	85.3638	84.6464	21.3364	125.285	95.9949	26.2565	102.601	109.061
97	PC-3p-51_152611	TGAACACTGCCAACGGGACCT	21	45067.4	42277.4	53327.3	8430.07	75010.4	90981.9	6962.73	18231.9	18349.3
98	PC-5p-100864_14	ATGGATTGAAACAGTCATCAAGGGCA	26	0	0	0	0	0	0	0	0	7.8704
99	PC-3p-27934_129	CGACGTGTCGACAGCTTGCTGC	22	11.6066	7.18013	7.64878	2.57508	6.41224	3.19983	7.16085	9.8836	9.55691
100	PC-3p-67586_33	CAATAGTCTAGTGCTCACCCC	21	0	1.99448	3.05951	1.83934	2.46625	9.06619	0	0	0
101	PC-5p-415_11231	TACCTGTACGACCCGGGCTACTGT	24	400.429	1758.33	433.431	504.715	8713.74	15255.7	54.8999	50.8299	83.2013
102	PC-3p-21011_172	CAAGCTCGCTCATACAGGTTT	21	9.2853	32.7095	12.238	27.958	147.975	114.127	11.9348	0	10.1191
103	PC-3p-11282_299	CTCTCTCGCCTCCATGACCTGA	22	16.8296	15.9558	21.9265	8.82884	48.3384	22.9321	13.1282	6.58907	0
104	PC-3p-20491_176	CAAGCTCGAACTTTTCCTGCGTTT	24	31.3379	13.5625	15.2976	34.5796	17.757	27.7319	11.9348	6.58907	15.7408
105	PC-3p-107044_12	TGTGGGATGTGGTGCTCAAC	20	0	0	0	0	0	26.6653	0	0	0
106	PC-5p-170329_5	GTTCTAAGCACTCACGGATG	20	0	3.98896	0	0	0	0	0	0	0
107	PC-5p-125301_8	CAGAACTTCTCCGATACCTT	20	0	0	0	0	0	0	8.35433	7.53036	0
108	PC-3p-91354_17	CATTGCAAGCTGTTCCTGCC	20	3.48199	0	0	0	0	0	0	2.82389	2.81086
109	PC-3p-96832_15	TCACAAGAAAACAAAGAATACCTACA	26	0	0	0	4.41442	0	9.59949	0	0	0
110	PC-5p-96632_15	ATTAGAATCAGTACGCTTTGT	21	5.80331	0	5.09918	3.67868	0	0	0	0	0
111	PC-5p-56986_46	CAAACGTAGTGAGAACCCGA	20	0	6.38234	7.13886	0	6.90549	0	10.7413	18.8259	0
112	PC-5p-154803_5	TCGACCAAAGAATACTCATA	20	0	0	0	3.67868	0	0	0	0	0
113	PC-3p-60727_40	TAACTGGGAGCGTGATGTCTGT	22	0	0	0	3.67868	0	0	5.96738	13.1781	17.9895
114	PC-3p-35887_95	ACCCTGTATTTCCATGCTTTAAT	23	22.0526	12.7647	21.4166	52.2373	15.784	5.33305	63.2542	8.47166	0
115	PC-5p-171039_5	TCGAGTATAGTTTGGATGTGACT	23	0	0	0	0	0	0	5.96738	0	0
116	PC-3p-38532_86	CAGGCTACCAGTTGGTATACA	21	5.80331	10.3713	27.5356	11.036	7.89198	24.532	15.5152	4.70648	16.8651
117	PC-3p-127236_8	CACCGCGACAGCGTCAACTGGG	22	0	0	8.15869	0	0	0	0	0	0
118	PC-5p-135289_7	TTTAGGACTCGGCTACGGTAT	21	0	0	0	5.15016	0	0	0	0	0
119	PC-5p-173426_5	ACTTCGTGCTGTTGTATTTACT	22	0	3.98896	0	0	0	0	0	0	0
120	PC-5p-6229_488	CTTCTCAAGAAGATGACAAGAA	22	41.7838	33.5073	39.2637	112.568	9.86498	43.731	150.378	19.7672	31.4816
121	PC-5p-77988_24	ATCAGCGGTGGTCTGGGGTACTT	23	0	0	0	0	0	6.39966	21.4826	0	0
122	PC-3p-157304_5	TCTCTTGGTGTACTGTCTATC	21	5.80331	0	0	0	0	0	0	0	0
123	PC-5p-172956_5	AGAAAAATGATGATCAGGTTGA	22	0	0	0	0	0	0	0	0	5.62171
124	PC-5p-183964_5	TTCGAGTTCAGGATAATAGT	20	0	0	0	0	0	0	5.96738	0	0
125	PC-3p-9244_352	CTCTGGGCTGCTTGGGACTAGC	22	146.243	57.4411	105.043	18.3934	51.2979	47.9975	58.4803	128.957	154.035
126	PC-3p-99330_14	AAAGGGAAGACTGAGTCGGT	20	0	0	0	0	0	3.19983	0	3.76518	0
127	PC-5p-173379_5	TAAAAGCGTAATGGTACCTTGCT	23	0	0	0	0	0	5.33305	0	0	0
128	PC-3p-132231_7	TACGTTTAGACCAATTGCGAAT	22	0	0	0	0	0	0	0	6.58907	0
129	PC-3p-136143_7	CGCATCCGTAGCGCTGGTTT	20	0	0	5.09918	5.15016	0	0	0	5.64777	0
130	PC-3p-187565_5	TGGAACTCGAGCGCTCAGG	19	0	0	5.09918	0	0	0	0	0	0
131	PC-5p-5598_534	CTTTCGTGAGGATTGTATCCT	21	49.9085	51.0587	113.202	150.826	64.1224	52.2639	112.187	14.1194	24.7355
132	PC-5p-1929_1511	CCATCAAAGTTGGTGTGTTATA	22	321.503	267.26	236.602	154.505	274.246	334.916	66.8346	89.423	120.305
133	PC-3p-168566_5	TTATGGTGTGAATTGCTATC	20	0	0	0	0	0	5.33305	0	0	0
134	PC-5p-127466_8	AGGATTATGACACGACACAG	20	0	0	0	5.88589	0	0	0	0	0
135	PC-3p-6469_472	CAGAGCCGCCTCGTGCCTCCGCA	23	129.994	131.636	150.936	67.6878	141.069	227.188	198.117	231.559	136.045
136	PC-3p-132773_7	CAATATCTCGAAAACCTGAA	20	0	0	0	5.15016	0	0	0	0	0
137	PC-5p-151734_6	TTAAAGCTTCCTGCTTCGTCA	21	0	0	0	4.41442	0	0	0	0	0
138	PC-3p-87622_19	CCACTGGGTGCGTGATGCTG	20	0	0	0	0	6.90549	0	0	4.70648	7.8704
139	PC-5p-17436_204	ATAAGTAGAACCTCATCGGCT	21	13.9279	6.38234	23.4562	87.5526	11.838	24.532	0	16.9433	19.1138
140	PC-5p-50308_57	GTAGTGTATGTAGTGTATT	19	0	10.3713	0	10.3003	49.3249	21.3322	0	0	0
141	PC-3p-165676_5	TGACTATCGTACGTTATGAACT	22	0	3.98896	0	0	0	0	0	0	0
142	PC-5p-165625_5	TAGGATTTAAAGATGATGTCTT	22	0	3.98896	0	0	0	0	0	0	0
143	PC-5p-56312_47	TATAGATCAAGAAACGTATGAGA	23	0	0	0	0	28.6084	20.2656	0	6.58907	7.8704
144	PC-3p-138067_6	CGAACGCTCTGTAGGCTCCC	20	0	0	0	0	0	0	0	5.64777	0
145	PC-3p-100899_14	CCACTGGGTGTGAGTGCTGTCT	22	0	0	0	0	0	0	0	6.58907	7.8704
146	PC-5p-22871_158	GATAAATATATTTTCTGAGG	20	18.5706	10.3713	23.4562	12.5075	13.811	11.7327	10.7413	28.2389	28.1086
147	PC-5p-1617_1845	AATGGGTGTATGTCTAGAGGCACA	24	936.655	734.767	712.866	548.859	984.525	1391.93	379.525	360.516	411.509
148	PC-5p-95046_16	TAATATACCGTTACCAACTC	20	6.96397	0	5.09918	0	0	0	0	4.70648	0
149	PC-3p-163104_5	TTGGCACGGGTGTCAAACAT	20	0	0	0	0	0	0	5.96738	0	0
150	PC-3p-177528_5	TGAGGAAAGTGAGGATTGAT	20	0	0	0	0	4.93249	0	0	0	0
151	PC-3p-141624_6	CGCTGGGAATGGGTATCTCT	20	0	0	0	0	5.91899	0	0	0	0
152	PC-3p-14983_233	TCGCACCGCACAGCTTGGTCG	21	20.8919	15.1581	14.2777	32.3724	26.6354	14.9325	35.8043	57.419	42.725
153	PC-3p-10122_327	CACGTCATCAGTATCTCGTAA	21	32.4985	64.2223	62.72	37.1547	107.528	46.3976	50.7227	32.9453	62.401
154	PC-3p-63961_36	AATGATTTCCACAATGTCCAGT	22	6.96397	0	9.17853	0	5.91899	0	17.9021	0	0
155	PC-3p-63655_37	TTCGCCATCGCTGCACGCCGGTTT	24	0	3.98896	9.17853	3.67868	0	0	9.5478	9.41295	0
156	PC-5p-187935_5	ATGTTGCTATCGACTCTGGT	20	0	0	0	0	0	5.33305	0	0	0
157	PC-3p-15821_222	CTTTCAGTCCCTGTACGCAAA	21	55.7118	23.9338	40.7935	19.8649	38.4734	45.8643	20.2891	16.002	50.5954
158	PC-3p-41455_77	GCGGGACGCGTCCTCGTGGA	20	0	11.1691	10.1984	10.3003	13.811	15.9992	0	9.41295	0
159	PC-3p-84531_20	TGTTGCAATGGCTCCCGAGC	20	0	7.97792	5.09918	0	2.95949	0	0	0	5.62171
160	PC-3p-141446_6	ATGGAACATTTCAACCAAATCT	22	0	0	0	0	5.91899	0	0	0	0
161	PC-3p-104684_13	TATTACAAGTTTGGCGCCA	19	0	0	0	5.88589	0	0	5.96738	0	0
162	PC-3p-139509_6	CCCTCGGAAAAGTATTATTTTT	22	0	0	0	0	0	0	7.16085	0	0
163	PC-3p-64921_35	CCTCTGAGTTTTAAGGCCCT	20	0	2.79227	3.56943	0	2.95949	3.19983	0	0	5.05954
164	PC-5p-181883_5	TTGCTATCGATTCTGGTCCA	20	0	0	0	0	4.93249	0	0	0	0
165	PC-3p-63459_37	TCAAGGTCACAACTCAGACA	20	0	11.1691	15.2976	7.35737	10.8515	29.8651	0	21.6498	8.99474
166	PC-5p-99286_14	AGTGTTTGGGTGTAAAAC	18	6.96397	0	61.1902	0	4.93249	0	0	0	0
167	PC-5p-75690_26	GTAGGGGTCGTGGCTTTAGACTTT	24	5.80331	0	0	0	0	0	22.676	4.70648	5.62171
168	PC-3p-140634_6	ACGTGTGACTGCGGTTTTCC	20	0	0	0	0	5.91899	0	0	0	0
169	PC-5p-154222_6	TTCCGAGCGATCGTATGAACT	21	0	0	0	0	0	0	0	0	6.74605
170	PC-3p-120039_9	TAATTTATCCGCTTTGAGTT	20	0	0	0	0	8.87848	0	0	0	0
171	PC-3p-28616_125	AAGACTGAGCGCCCACCTGGCC	22	12.7673	23.9338	22.4364	8.0931	16.2772	14.9325	17.9021	30.1214	33.7303
172	PC-3p-10768_310	TCACTGGATGTGTGATGCTGC	21	0	0	0	13.979	23.676	22.3988	50.126	171.316	152.911
173	PC-5p-124421_8	TTTGAGATGAGATCGTGGGT	20	0	0	0	0	0	8.53288	0	0	0
174	PC-3p-89393_18	TGCTGTCTCGCTCGGACACTCC	22	0	0	0	4.41442	0	0	7.16085	12.2368	0
175	PC-3p-431_10597	CCTCCCGACACATGGTGGGTG	21	2205.26	2089.82	2283.41	1742.96	1654.36	1555.65	1690.56	2301	2186.85
176	PC-3p-84379_20	AATGAAACAAAAGAGCGTCGCA	22	0	0	10.1984	0	0	0	0	26.3563	0
177	PC-3p-181407_5	TTGCTGCGCCGGCTAGTGTTT	21	0	3.98896	0	0	0	0	0	0	0
178	PC-3p-165549_5	CGCGTAGATCACGTCATCCTGC	22	0	0	0	0	0	0	0	4.70648	0
179	PC-5p-145205_6	ACCACAATCGCGTGACTTTGT	21	0	0	0	0	5.91899	0	0	0	0
180	PC-5p-66538_34	TTAGGACTCGGCTACGGTAT	20	6.96397	5.58455	5.09918	0	0	0	0	7.53036	8.99474
181	PC-5p-16803_211	ACTTTGGATATTGTGAAATCTGA	23	53.3905	47.0698	55.0712	94.91	26.6354	6.39966	109.8	12.2368	17.9895
182	PC-3p-20063_179	TTATCTGTGTATATATTTAT	20	2.90166	14.7592	7.13886	17.6577	26.6354	13.3326	0	0	3.37303
183	PC-5p-10843_308	TCGAGTTCCATGGAATCC	18	17.4099	20.7426	0	51.5016	189.408	142.926	57.2868	68.7146	60.7145
184	PC-3p-168377_5	AGTCAAAGACGTGTTTCAAT	20	0	0	0	0	0	5.33305	0	0	0
185	PC-3p-124802_8	GAATTGACTGACTTTACCGCA	21	0	0	0	0	3.94599	3.73314	0	0	0
186	PC-5p-117483_10	ATAAGTAGCTTTTGTCTGACT	21	0	0	0	3.67868	0	5.33305	0	0	0
187	PC-3p-89614_18	TACTATGCCGAGAGGTCGTCC	21	0	0	0	0	9.86498	0	0	7.53036	0
188	PC-3p-97550_15	TCGGAAGCGGGGCATGTCC	19	5.80331	0	22.4364	0	0	0	0	0	0
189	PC-5p-108119_12	TGGGCGGGGGCGGGTGGTG	19	0	0	0	5.15016	0	5.33305	0	0	0
190	PC-3p-5645_530	TGTCCGGTTGTAACGCGTCAGA	22	24.3739	113.287	25.4959	31.6367	53.2709	93.8617	82.3498	114.838	73.0822
191	PC-5p-127252_8	TGCGACGACAACGTGACATCT	21	0	0	0	0	0	4.26644	0	0	0
192	PC-5p-114716_10	AAGAGAGAGTTCAAGAGTA	19	0	3.98896	0	0	0	0	5.96738	0	0
193	PC-3p-45414_67	ATTGGTATTAATAGCATCT	19	0	0	0	15.4505	21.703	25.5987	0	0	0
194	PC-3p-112003_11	AAATAAATGTTGAGCTCCAT	20	0	3.98896	0	0	4.93249	6.39966	0	0	0
195	PC-3p-53199_52	CATCACAGCTGTTTACAGGTAT	22	0	0	0	4.41442	13.811	17.0658	0	9.41295	6.74605
196	PC-3p-182809_5	CTGTTAGATGTAGGGTAGGT	20	5.80331	0	0	0	0	0	0	0	0
197	PC-3p-63772_37	TTGGAGTAGTCTTATTTTCAGC	22	0	0	0	0	10.8515	10.6661	0	10.3542	5.62171
198	PC-3p-46831_64	GAGACTGAGCGCCCACCTGGCC	22	11.6066	14.3603	11.2182	5.88589	12.3312	13.8659	4.7739	8.47166	3.37303
199	PC-3p-65188_35	TACTGCTCGCGTATACTTTGT	21	6.96397	3.98896	0	0	0	6.39966	5.96738	4.70648	8.99474
200	PC-5p-103339_13	AGCAAGCTGTCGACACGTCG	20	0	2.79227	3.05951	0	0	0	0	0	0
201	PC-5p-115446_10	TTCGGATCTCATTTGATTTT	20	0	0	5.09918	0	0	0	0	4.70648	0
202	PC-5p-158858_5	CATTCTGCGTTCAACATCAC	20	0	0	0	3.67868	0	0	0	0	0
203	PC-3p-37122_91	ATGAAACAAAAGAGCGTCGCAC	22	25.5346	0	26.5158	0	0	27.7319	0	80.9514	0
204	PC-5p-82204_22	CGTTGCGGGCATGTGAGACG	20	0	0	0	0	0	0	0	20.7085	0
205	PC-5p-94095_16	TAAATCGATTCCGAACGCAATGCCA	25	0	0	0	5.15016	4.93249	11.7327	0	0	0
206	PC-3p-49535_58	CGACGAGTCGACAGCTTGCTGCT	23	8.12464	11.1691	5.09918	5.15016	0	5.33305	14.3217	12.2368	0
207	PC-5p-180613_5	TTATGTAGTAATGTTAGGCAC	21	0	0	0	0	4.93249	0	0	0	0
208	PC-3p-164979_5	TTTGCGTGCGTTCGTGTCGT	20	0	0	0	0	4.93249	0	0	0	0
209	PC-3p-988_3497	AATCGGTCGTCTGTGACAGCGA	22	451.498	346.242	472.184	712.929	818.793	504.507	538.257	577.014	627.383
210	PC-3p-180991_5	TAGATTTAATAAAATGTGTGGA	22	0	0	0	0	0	5.33305	0	0	0
211	PC-5p-182110_5	TTGTAAATCTCAAAAGTAAT	20	0	3.98896	0	0	0	0	0	0	0
212	PC-5p-12497_274	TAAGCTCGGAGCTAAGCACACCA	23	45.2658	49.4631	77.5076	52.973	68.0684	43.731	101.445	18.8259	73.0822
213	PC-5p-169858_5	AAATGGACTGAATTGGAACA	20	0	3.98896	0	0	0	0	0	0	0
214	PC-3p-95813_15	AGCCGTGCGAGATTTATTTCGA	22	0	0	0	0	0	0	0	4.70648	11.2434
215	PC-5p-133680_7	TTAACTATCCATTGCCGGTCT	21	0	0	0	0	0	0	0	6.58907	0
216	PC-3p-129469_7	ATAGTTGGTGTTGTGTGACT	20	0	0	0	0	0	7.46627	0	0	0
217	PC-3p-32038_110	TATGGACTTAATTTTGTTTG	20	0	21.5404	0	14.7147	47.3519	15.9992	0	0	0
218	PC-5p-80783_22	ATAAGTAGGTCCTGGCTGGCTT	22	11.6066	0	5.09918	14.7147	0	0	0	4.70648	0
219	PC-5p-19490_184	GGCAAACGGCATATGTAGCTAGTTT	25	26.6952	19.9448	0	19.1291	0	0	50.126	80.9514	87.6987
220	PC-3p-7_758599	CTTCCCGTCATCGGCGGCCT	20	94406	104174	143865	79135.8	87659.2	95275	89100.1	157210	120125
221	PC-3p-3847_750	CTTTGCCGAAGGTTCTGAGGT	21	232.132	248.911	172.352	500.301	106.542	95.9949	88.3172	336.984	460.98
222	PC-5p-127580_8	AGGTAATCTTATTGTGCAGAAT	22	0	0	0	0	0	0	9.5478	0	0
223	PC-5p-159892_5	AATCCAAGACTGGCTTATGT	20	0	0	5.09918	0	0	0	0	0	0
224	PC-5p-69467_31	GTAACTTGTATTTTCTGGACAATGTT	26	5.80331	0	8.15869	16.9219	5.91899	0	9.5478	10.3542	6.74605
225	PC-3p-175161_5	AACGAGACTGTTGGTGTTGTGG	22	0	3.98896	0	0	0	0	0	0	0
226	PC-3p-99399_14	TCTCCGAGACGGCTAGGACCGATGGA	26	0	0	0	0	0	0	0	6.58907	7.8704
227	PC-3p-140559_6	TTAGAGAATTTGTGAAGTTG	20	0	0	0	0	5.91899	0	0	0	0
228	PC-3p-3245_874	CCTTAGGTCCGCATTTTTCGCT	22	178.742	78.9815	226.404	236.907	158.826	55.4637	114.574	31.0627	11.2434
229	PC-5p-13748_253	ATAGGTGAATTTCTAGTTCAAG	22	62.6758	47.8675	36.7141	20.6006	70.0414	69.3297	8.35433	16.9433	15.7408
230	PC-5p-83966_21	TTATCTAAGCACTTCGAGTTTTGT	24	0	3.98896	0	0	6.90549	9.59949	0	0	0
231	PC-3p-151225_6	TTGAACTGCTGACACTGGACGA	22	0	0	0	0	5.91899	0	0	0	0
232	PC-3p-68798_32	TCACTGGATACGCTGCAGTAGT	22	0	0	0	0	5.91899	0	0	16.9433	16.8651
233	PC-5p-83625_21	TTTAGGACTCGGCTACGGTA	20	0	6.38234	0	0	0	8.53288	0	4.70648	0
234	PC-5p-107014_12	TTATATCTGAAGAATGAAGCGAAGA	25	0	0	0	0	4.93249	7.46627	0	0	0
235	PC-5p-163615_5	TCATGGGCCAGTCGGCTAGT	20	0	0	0	3.67868	0	0	0	0	0
236	PC-3p-163971_5	ACGTGACACTAAAACCAGCT	20	0	3.98896	0	0	0	0	0	0	0
237	PC-3p-52129_54	CAACGGCGGACGAGTTCCCGCT	22	0	0	0	8.82884	4.93249	0	31.0304	15.0607	0
238	PC-5p-180354_5	CACAAGCTAAATTCTGGAGC	20	0	0	0	0	0	0	0	4.70648	0
239	PC-5p-182397_5	ATTGTGTAGCCCCGAGACAG	20	0	3.98896	0	0	0	0	0	0	0
240	PC-5p-70821_30	CGAAAAAATCGTGTAGCGCC	20	0	0	6.11902	0	18.7435	0	0	4.70648	0
241	PC-3p-21862_165	CCACTGGGTGCGTGATGCTGTT	22	0	0	0	5.15016	5.91899	13.8659	29.8369	59.3016	57.3415
242	PC-3p-182117_5	CACGGCCGGTAATGAAATGAAT	22	0	0	0	0	0	5.33305	0	0	0
243	PC-3p-116741_10	AAAAGTTTCAGATTTCTGAT	20	0	0	5.09918	3.67868	0	0	0	0	0
244	PC-5p-101945_13	AATTTTGACTCGGCGAACTT	20	0	5.58455	0	0	0	0	0	5.64777	0
245	PC-5p-29581_121	TGATGTAGGCCAAATTTGTTGCTGAT	26	0	0	0	67.6878	10.8515	13.8659	10.7413	10.3542	34.8546
246	PC-3p-140348_6	TGATTATGAAACTTGCTTACTTT	23	0	4.78675	0	0	0	0	0	0	0
247	PC-3p-161127_5	AGAAAGGAATAGAGAACTAA	20	0	0	0	0	0	0	5.96738	0	0
248	PC-5p-44721_69	TCGTAAAAATGGCGGTGCA	19	11.6066	9.57351	15.2976	4.41442	7.89198	13.8659	0	4.70648	0
249	PC-5p-111149_11	GGGCCTGAATTGTTGCTCTTACCA	24	0	0	0	0	0	0	5.96738	0	6.74605
250	PC-3p-59509_42	CACTCAGAGACGGCAGCGGACT	22	10.446	4.78675	11.2182	3.67868	4.93249	0	0	5.64777	0
251	PC-5p-615_6494	TCACAAAGTGGTTGTGGTACG	21	1799.03	1682.54	1320.69	1453.08	1858.56	2302.81	669.54	888.583	1185.06
252	PC-3p-171972_5	CGACGAGTCGACAGCTTGCTGT	22	0	3.98896	0	0	0	0	0	0	0
253	PC-5p-174670_5	TAAATACTTTTTGCGGGCAC	20	0	0	0	0	4.93249	0	0	0	0
254	PC-5p-5065_585	CGGAGGGCGGCGACGAGA	18	47.5872	51.8565	46.9125	48.5586	37.4869	24.532	318.658	82.834	94.4447
255	PC-5p-164086_5	TAATTTCCTTAGTTTTCGGCTGGTA	25	0	0	0	0	4.93249	0	0	0	0
256	PC-5p-96382_15	TGCGAAAAATCAGTCCTGAA	20	0	0	6.11902	3.67868	4.93249	10.6661	0	0	0
257	PC-3p-141012_6	ATTAGGAATAGGATAAACGA	20	0	0	0	0	0	0	0	5.64777	0
258	PC-5p-30702_115	TCGATCCCACTTCTGACACCA	21	12.7673	8.77572	5.09918	7.35737	15.784	0	20.2891	29.1802	15.7408
259	PC-3p-25_289373	CTTTTCGTCATCGGCGGCCT	20	32090	35984.4	41864.3	62555.3	31342	34037.7	67548.3	57708	47504.6
260	PC-3p-182316_5	TTCCTTGTTGTGGTTGAGCA	20	0	0	0	0	0	5.33305	0	0	0
261	PC-5p-171137_5	AAATCAGAAATCTGAAACTT	20	0	0	0	0	4.93249	0	0	0	0
262	PC-3p-152862_6	ATTTTGGGATACTTTTATTG	20	0	0	0	0	5.91899	0	0	0	0
263	PC-5p-26964_134	ACTTTCATCGGAGGCGAAGGT	21	25.5346	33.5073	70.3687	61.8019	34.5274	34.1315	36.9977	75.3036	23.6112
264	PC-3p-141147_6	TATTGTGGAATAATTACCTTCGGCT	25	0	0	0	0	0	6.39966	0	0	0
265	PC-5p-64748_36	ATCTTTAGCATAGTACCTA	19	2.90166	3.59007	0	11.7718	10.8515	0	6.56411	5.64777	0
266	PC-3p-164159_5	CGGAAGCGGACGAGTGGCCC	20	0	0	0	0	0	0	0	4.70648	0
267	PC-5p-115550_10	TTGTTGAACACTGTTTAAAATT	22	0	0	2.54959	0	5.42574	0	0	0	0
268	PC-5p-146920_6	CTGAATGCGGATGGATTCAT	20	0	4.78675	0	0	0	0	0	0	0
269	PC-5p-14594_239	GGCCGTGATCGTCTAGTGGTTAGGA	25	20.8919	19.147	19.3769	12.5075	18.7435	13.8659	199.31	65.8907	59.5901
270	PC-3p-65701_35	TTGAAATCCGCCAGTGTGCAAA	22	0	3.98896	0	12.5075	7.89198	0	0	0	5.62171
271	PC-3p-143417_6	TGAAACAAAGGAGCGTCGCACG	22	0	0	3.05951	0	0	0	0	2.82389	0
272	PC-3p-192_36015	CGCATCGCCTGGATGACGTCCG	22	5950.72	6531.53	7478.46	4539.49	7099.83	5225.32	7212.17	7233.85	7822.05
273	PC-3p-159175_5	TGTTCCGAGGGCTCACTTTA	20	0	0	0	0	0	0	0	4.70648	0
274	PC-5p-124751_8	GTGACCCAAAGTGGCCTGAA	20	0	0	0	0	0	0	0	7.53036	0
275	PC-3p-81145_22	TAGAAGGATCCCGTTTAGA	19	0	0	0	6.62163	7.89198	5.33305	0	0	0
276	PC-3p-169750_5	TTTCGCGGCCGGGAATTCC	19	0	3.98896	0	0	0	0	0	0	0
277	PC-5p-168547_5	CGGCGACGCAGCGAACACGC	20	0	3.98896	0	0	0	0	0	0	0
278	PC-5p-5872_513	CTTGGCGACATCAAGCAGTGT	21	85.889	136.423	108.103	233.964	90.7578	102.395	138.443	176.022	118.056
279	PC-3p-58762_43	TGAATTGACACTGACTTCAT	20	0	6.38234	7.13886	11.7718	7.89198	10.6661	0	0	0
280	PC-3p-134498_7	TTCGTGTCGTAAAGCGGTGA	20	0	0	0	0	6.90549	0	0	0	0
281	PC-5p-51811_54	TTCGTCCCGTTGATACTGGGTA	22	8.12464	12.7647	19.3769	11.036	28.6084	0	9.5478	14.1194	31.4816
282	PC-3p-168007_5	CGGCACGGTTCAGACCTCT	19	0	0	5.09918	0	0	0	0	0	0
283	PC-3p-24135_150	CATATTTGAAGGGTCACTGT	20	29.0166	15.9558	20.3967	16.9219	21.703	39.4646	0	9.41295	0
284	PC-3p-146475_6	TTAATTTTAGAAGAAGTAGC	20	0	0	0	4.41442	0	0	0	0	0
285	PC-3p-167692_5	CGCAGCAGGACTGGTCTTTG	20	0	0	0	0	0	5.33305	0	0	0
286	PC-5p-158788_5	TATTCTTCGCTGACGGCGGCGCG	23	0	0	0	0	0	0	5.96738	0	0
287	PC-5p-36531_93	CGCGCTACTCCGGCGCCGGGGCTT	24	29.0166	20.7426	6.11902	4.41442	0	17.0658	48.9325	50.8299	42.725
288	PC-3p-43927_71	TTCGAGTCCTGTCACGGTCGCC	22	15.0886	14.3603	5.09918	7.35737	0	7.46627	7.16085	53.6538	0
289	PC-3p-73765_27	AATGCTGTAGCTAACCGTA	19	0	11.1691	0	11.7718	0	10.6661	7.16085	0	0
290	PC-5p-186634_5	AGAAGGCGACGGCTAGCTGT	20	0	0	0	0	4.93249	0	0	0	0
291	PC-5p-63978_36	AATCTTCAAGCAAAGAAGAACT	22	0	0	5.09918	3.67868	0	0	5.96738	12.2368	8.99474
292	PC-5p-178850_5	TACAGTCAACTCGCACATTTA	21	0	0	0	0	0	5.33305	0	0	0
293	PC-3p-124272_8	GTAACTGTAATCTTTTAAAATAAAAT	26	0	0	0	0	0	0	0	0	8.99474
294	PC-5p-96743_15	ATCGGACTATCGAACGAC	18	0	0	6.11902	10.3003	0	0	0	0	0
295	PC-5p-143506_6	ATCGACTCTGGTCCACCCCC	20	0	0	0	0	0	0	0	5.64777	0
296	PC-5p-2030_1427	TAAGCTCGGAACTAAGCGC	19	69.0594	62.2278	136.148	163.701	46.3654	45.8643	291.805	68.2439	225.993
297	PC-5p-85548_20	ATAAGTAGGTACTGAACGGCTT	22	0	0	0	23.5436	0	6.39966	0	0	0
298	PC-5p-133155_7	CGGCTAGCTGTCGCCACCTG	20	0	0	0	0	4.93249	5.33305	8.35433	0	0
299	PC-3p-77016_25	TTTGGGTGACACGAACTTGACG	22	0	0	0	3.67868	0	0	0	12.2368	7.8704
300	PC-3p-173030_5	TACAATATTGTGGTAACAGC	20	0	0	0	3.67868	0	0	0	0	0
301	PC-5p-10008_330	ACCCAAAGTGGCCTGAAGAC	20	120.709	162.75	124.42	61.8019	115.42	100.261	122.928	155.314	141.667
302	PC-3p-100972_14	CGTGAATTTCCTGATGCCCCA	21	0	8.77572	9.17853	0	0	0	0	0	0
303	PC-3p-184824_5	CCCGTCGCGACCCGTCGCC	19	0	0	0	0	0	5.33305	0	0	0
304	PC-3p-171846_5	TACACTGTGAAATGCAATAAAGA	23	0	0	0	0	0	0	0	0	5.62171
305	PC-3p-124135_8	AAAATTTTGATCTGAAAAAA	20	0	0	0	0	0	8.53288	0	0	0
306	PC-3p-48783_60	TCACTGGATTTGCTGCAGCAAT	22	0	0	0	5.15016	0	0	5.96738	29.1802	19.1138
307	PC-5p-171127_5	TAACTGTATAAATCAATTCT	20	0	0	0	0	4.93249	0	0	0	0
308	PC-5p-115844_10	CGACTCAGCTCAGTTGGCAGA	21	0	0	0	7.35737	0	0	0	0	0
309	PC-3p-98312_14	TCGGATATACTAATAATGCGTTGCAT	26	9.2853	3.98896	0	0	0	0	10.7413	0	0
310	PC-3p-30177_118	TTTGAGCTTGGCCCATATAT	20	0	27.1249	11.2182	11.036	8.87848	18.1324	10.7413	17.8846	11.2434
311	PC-3p-129781_7	TTGTAAGTTAGTATGAGATA	20	0	5.58455	0	0	0	0	0	0	0
312	PC-5p-277_20697	CCTTGTCATGTCTCTTGCCCCGT	23	4446.5	5527.11	3300.19	127.282	6934.1	5994.35	87.1237	120.486	146.164
313	PC-3p-73901_27	TATAAAACAAATAAAGACTT	20	0	0	6.11902	3.67868	10.8515	5.33305	0	0	0
314	PC-5p-184848_5	ACGATTATTTAGGATCACTC	20	0	0	5.09918	0	0	0	0	0	0
315	PC-3p-48852_60	TTCTGCGAGACGACGACCGGCGT	23	6.96397	15.9558	31.6149	25.7508	46.3654	20.2656	14.3217	30.1214	10.1191
316	PC-3p-171472_5	TGCGAACCGGCGACCCCGCCTCG	23	0	0	0	0	0	0	5.96738	0	0
317	PC-5p-111628_11	TAAGGCACATAATAGAACTGTTTT	24	4.06232	0	0	0	0	0	2.98369	4.70648	3.37303
318	PC-5p-2867_989	GGGTTGTGACTGGCGCTATATT	22	94.0137	54.2499	97.9043	72.1022	110.488	98.1282	249.436	274.858	490.213
319	PC-3p-128971_7	TGAATGGCTACGTTGATTA	19	0	5.58455	0	0	4.93249	0	0	0	0
320	PC-3p-186032_5	CGACGTGTCGACAGCTTGCTGCT	23	0	0	0	3.67868	0	0	0	0	0
321	PC-3p-153787_6	TAACGCTGAAGAATCTGGAATGGACT	26	0	0	0	0	0	6.39966	0	0	0
322	PC-3p-146887_6	TAAATATTTTTACCTGTAGG	20	0	0	0	0	5.91899	0	0	0	0
323	PC-3p-115660_10	TTTGTCCCACTATTTCTGAT	20	0	0	0	0	0	10.6661	0	0	0
324	PC-3p-69367_31	TTTATCTCCCCCCACGCACC	20	0	3.98896	3.05951	4.41442	3.45274	12.7993	0	0	0
325	PC-5p-72165_29	TGTTGCTATCGACTCTGGTC	20	0	0	0	5.15016	7.89198	9.59949	0	4.70648	0
326	PC-3p-4026_721	CCCAGGAATCAAACATATTACACT	24	184.545	130.04	157.055	96.3815	84.8388	139.726	31.0304	12.2368	20.2382
327	PC-3p-117407_10	TGAACAGGTCCTGACGTCTGT	21	0	0	0	0	0	0	0	9.41295	7.8704
