# Supplementary material for: Transcriptome-Wide Evaluation Characterization of microRNAs and Assessment of Their Functional Roles as Regulators of Diapause in Ostrinia furnacalis Larvae (Lepidoptera: Crambidae)
Source: Insects. 2024 Sep 14;15(9):702. doi: 10.3390/insects15090702 (PMC11432511; doi:10.3390/insects15090702)
Supplement: Supplementary file 1 [file insects-15-00702-s001.zip › Supplementary Material_Table S4.xlsx]

## Sheet: Sheet1
Table S4 The expression level pairwise comparison results of significantly DEMs at different states of O. furnacalis larvae.
SID	miR_name	miR_seq	Log2 (fold change)	P-value	Up/down		miR_name	miR_seq	Log2 (fold change)	P-value	Up/down
D/ND						DT/D
1	miR-14	TCAGTCTTTTTCTCTCTCCTATTT	2.54455	9.92812e-05	Up	1	miR-6307	CAAGCTCGAACTTTTCCTGCGT	0.499847	0.00902351	Up
2	miR-277	TAAATGCACTATCTGGTACGACA	1.04474	0.000169856	Up	2	miR-970-5p	AGCCTTGCGTGTGCTCTTATTGGTA	inf	0.0112986	Up
3	miR-2766-3p	TCAGTCTTGTCGAATGGTGGGTAA	1.83234	0.000339239	Up	3	PC-3p-81145	TAGAAGGATCCCGTTTAGA	inf	0.01224	Up
4	miR-317-5p	CGGGTGCCACGCTGTGCTCTCT	3.00705	0.00050959	Up	4	miR-307	TCACAACCTCCTTGAGTGAGCGAAA	1.01981	0.017436	Up
5	miR-14-3p	TCAGTCTTTTTCTCTCTCCTAT	0.868433	0.000895356	Up	5	PC-3p-45414	ATTGGTATTAATAGCATCT	inf	0.0193885	Up
6	miR-317-3p	TGAACACAGCTGGTGGTATCTC	1.47756	0.00105827	Up	6	miR-iab-8	AGGATACATTCAGTATACGTACA	2.92392	0.0210607	Up
7	miR-13a-5p	CTGTCAAAGCGGCGGTGAAATG	2.77305	0.00156159	Up	7	miR-307-3p	TCACAACCTCCTTGAGTGAGCGA	0.880564	0.0212282	Up
8	miR-34-5p	TGGCAGTGTGGTTAGCTGGTT	4.27679	0.00166927	Up	8	PC-3p-10768	TCACTGGATGTGTGATGCTGC	inf	0.0223211	Up
9	miR-34-3p	AGCCACTAACGACACTGCTCCT	4.22846	0.00270729	Up	9	PC-5p-72165	TGTTGCTATCGACTCTGGTC	inf	0.0282412	Up
10	PC-3p-51	TGAACACTGCCAACGGGACCT	1.69179	0.00316239	Up	10	miR-7-5p	TGGAAGACTAGTGATTTTGTTGTT	1.01305	0.0334632	Up
11	miR-184-3p	TGGACGGAGAACTGATAAGGGCCA	2.05368	0.00380584	Up	11	miR-8-3p	TAATACTGTCAGGTAAAGATGTCT	0.353016	0.0347775	Up
12	miR-263b	CTTGGCACTGGGAGAATTCACAGTT	inf	0.00393297	Up	12	miR-307-3p	TCACAACCTCCTTGAGTGAGT	0.972048	0.0384515	Up
13	miR-277-3p	TAAATGCACTATCTGGTACGACAT	1.65971	0.004179	Up	13	miR-306a-5p	CCAGGTACTAGGTGACTCTGA	0.34618	0.049471	Up
14	miR-277-3p	TAAATGCACTATCTGGTACGACTT	3.2196	0.00543342	Up	14	mir-3344-p5	TATTGCAAGAAGGGCTCAGC	inf	0.0497529	Up
15	PC-5p-1929	CCATCAAAGTTGGTGTGTTATA	1.57743	0.00589112	Up	15	PC-3p-431	CCTCCCGACACATGGTGGGTG	-0.409463	0.00227145	Down
16	miR-2738	CTTAGAACGGCCATCTGATG	1.50912	0.00660376	Up	16	PC-5p-66538	TTAGGACTCGGCTACGGTAT	-inf	0.00889575	Down
17	miR-1	TGGAATGTAAAGAAGTATGGAGTTT	1.47409	0.00672673	Up	17	PC-3p-230	TGCCGCGGCTCCGACCATTTCG	-0.782771	0.0111585	Down
18	PC-5p-37082	AGCAAGCTGTCGACACGTCGA	3.03628	0.00687655	Up	18	PC-3p-14875	GGACTTCTGGGAAATGGATAGG	-0.660636	0.0127257	Down
19	PC-3p-4026	CCCAGGAATCAAACATATTACACT	2.89274	0.00754887	Up	19	miR-277	TAAATGCACTATCTGGTACGACA	-0.202019	0.0200423	Down
20	miR-929-3p	CTCCCTAATCGAGTCAGGTTGA	0.921412	0.00767593	Up	20	miR-263b	CTTGGCACTGGGAGAATTCACAGTT	-2.66097	0.0216945	Down
21	PC-5p-9336	TGCCACCATGTGTCGGGAAG	0.949044	0.00771638	Up	21	miR-263b-5p	CTTGGCACTGGGAGAATTCACAG	-0.707925	0.0323742	Down
22	miR-133	TTGGTCCCCTTCAACCAGCTGTTT	2.21778	0.00806379	Up	22	miR-2738	CTTAGAACGGCCATCTGATG	-1.1028	0.0410279	Down
23	PC-5p-64	CTACGGAATAAGCGCGCATGTA	0.321602	0.00865918	Up	23	miR-2767	TAAGTAAATCTCGTGCGGCTTGTTTT	-0.822364	0.0443699	Down
24	miR-2766-3p	TCAGTCTTGTCGAATGGTGGGT	0.985188	0.00916801	Up	24	miR-277-3p	TAAATGCACTATCTGGTACGACAT	-0.362771	0.0444249	Down
25	PC-5p-44721	TCGTAAAAATGGCGGTGCA	2.95429	0.0100262	Up	25	miR-10485-5p	ACAGTCTACCCGGACAGGCCG	-1.10588	0.0444421	Down
26	miR-133	TTGGTCCCCTTCAACCAGCTGT	0.696254	0.0107717	Up	26	mir-6497-p5	TAGCCGTAGGGCCGTGTCGG	-0.875038	0.0470183	Down
27	PC-5p-546	GCCACCATGTGTCGGGAAGA	0.676071	0.0112986	Up	27	miR-2766-3p	TCAGTCTTGTCGAATGGTGGGTAA	-0.271968	0.0474835	Down
28	miR-190-5p	AGATATGTTTGATATTCTTGG	1.26302	0.0123513	Up
29	miR-34-5p	TGGCAGTGTGGTTAGCTGGTTGTT	4.69728	0.0137942	Up
30	miR-11	CATCACAGTCAGAGTTCTAGCTTT	1.32915	0.0144745	Up
31	miR-190-3p	CCCAGGAATCAAACATATTACACA	2.23897	0.0173584	Up
32	PC-3p-364	TCAGTCTTGTCGAATGGTGGGTTT	1.5538	0.0176407	Up
33	miR-2766-5p	CCATCCTTCGGCTCGACTG	2.23421	0.018055	Up
34	PC-5p-378	CTTCCATTTCCTAGGAGTCCT	0.716615	0.0181128	Up
35	miR-1a-5p	CCGTGCTTCCTTACTTCCCATA	1.09462	0.0182103	Up
36	PC-3p-230	TGCCGCGGCTCCGACCATTTCG	0.886316	0.020593	Up
37	miR-317-3p	TGAACACAGCTGGTGGTATCC	2.7268	0.021067	Up
38	PC-3p-24135	CATATTTGAAGGGTCACTGT	2.79589	0.0211056	Up
39	PC-5p-277	CCTTGTCATGTCTCTTGCCCCGT	5.22961	0.021506	Up
40	miR-2767	TAAGTAAATCTCGTGCGGCTTGTTTT	1.03869	0.0222101	Up
41	PC-3p-363	CACGTCATCTGTATCTCGTAAT	0.967803	0.0224054	Up
42	miR-263a-5p	AATGGCACTGGAAGAATT	1.28387	0.0235085	Up
43	PC-5p-8226	AGCAAGCTGTCGATACGTCGA	0.896236	0.0246022	Up
44	PC-5p-1617	AATGGGTGTATGTCTAGAGGCACA	1.04998	0.0247244	Up
45	PC-3p-46831	GAGACTGAGCGCCCACCTGGCC	1.16193	0.0255894	Up
46	let-7a-p3	CTGTATAGCCTGCTAACTTTCC	1.63128	0.0257185	Up
47	miR-276-5p	AGCGAGGTATAGAGTTCCTAC	0.951289	0.0263213	Up
48	PC-3p-33164	AAACTGAACCCTCAAGTCGAGC	4.21708	0.0267178	Up
49	miR-1-3p	TGGAATGTAAAGAAGTATGGAGT	0.552703	0.0278153	Up
50	miR-10485-5p	ACAGTCTACCCGGACAGGCCG	1.40193	0.0281849	Up
51	PC-5p-117	CCATCCTTCGGCTCGACTGACG	2.49508	0.0291463	Up
52	miR-33-5p	GTGCATTGTAGTTGCATTGC	2.02725	0.0297176	Up
53	PC-5p-615	TCACAAAGTGGTTGTGGTACG	0.807865	0.0297722	Up
54	PC-5p-13748	ATAGGTGAATTTCTAGTTCAAG	1.84329	0.0308637	Up
55	miR-184-3p	TGGACGGAGAACTGATAAGGGC	1.21678	0.0325512	Up
56	miR-282-5p	TAGCCTCTCCTTGGCTTTGTCTTTT	3.39516	0.037563	Up
57	miR-927-5p	TTTAGAATTCCTACGCTTTACC	1.74376	0.0400453	Up
58	miR-8-5p	CATCTTACCGGGCAGCATTAGAT	2.62181	0.0403215	Up
59	PC-3p-1838	CCTCCCGACACATGGTGGGT	0.925295	0.0439068	Up
60	miR-263b-5p	CTTGGCACTGGGAGAATTCACAG	0.700347	0.045117	Up
61	miR-8-5p	CATCTTACCGGGCAGCATTAGAAA	3.45559	0.0490579	Up
62	miR-308-3p	AATCACAGGATAATACTGCGA	0.563672	0.049222	Up
63	miR-10-5p	ACCCTGTAGATCCGAATTTGTT	-1.43148	7.86832e-05	Down
64	miR-305-5p	ATTGTACTTCATCAGGTGCTCTGG	-3.43152	0.000689504	Down
65	mir-3344-p5	TATTGCAAGAAGGGCTCAGC	-inf	0.000910252	Down
66	mir-6498-p5	TTCGGGCATTCGCAGGACCC	-1.56881	0.00146388	Down
67	miR-275	TCAGGTACCTGAAGTAGCGCGCGTT	-2.47723	0.00223605	Down
68	miR-9c-3p	TAAAGTTATGGTACCGAAGTTA	-0.713927	0.00250864	Down
69	bantam-3p	TGAGATCATTGTGAAAGCTGATT	-0.695901	0.00258317	Down
70	hme-let-7-p3	AGACTGTATAGCCTGCTAACTTT	-1.5413	0.00366437	Down
71	PC-5p-5215	CCGGTCGTCGTCTCGCAGAAGT	-0.680667	0.00396348	Down
72	miR-10-3p	CAAATTCGGTTCTAGAGAGGTTT	-0.611121	0.00406396	Down
73	mir-279a-p5	GATGAGTGGAGGTTTAGTGCATG	-4.17896	0.00407527	Down
74	miR-2755-5p	CAAGGTGGCCTAGCAGCGTGTT	-0.650742	0.00478067	Down
75	miR-279c-5p	GGGCGAGTTTGCTTCTGGTGCATG	-1.46812	0.00526958	Down
76	bantam-5p	TGGTTTTCATAATGATTTGACAGA	-1.8253	0.00564287	Down
77	PC-5p-10843	TCGAGTTCCATGGAATCC	-2.29099	0.00626644	Down
78	PC-5p-11668	AAGTGGTCGGAGCCGCAGCGGA	-1.64926	0.00863636	Down
79	miR-79-5p	CTTTGGCGATTTAGCTCCGTGA	-2.35044	0.00869331	Down
80	miR-275-3p	TCAGGTACCTGAAGTAGCGCGCGT	-2.88238	0.00887433	Down
81	miR-275-3p	TCAGGTACCTGAAGTAGCGCGCG	-2.31349	0.00942926	Down
82	miR-305-5p	ATTGTACTTCATCAGGTGCTCTGGTT	-3.51925	0.00957318	Down
83	miR-305-3p	AGGCGCTTGTTGGAGTACACTT	-1.73968	0.0109059	Down
84	miR-275-5p	CGCGCTACTCCGGCGCCGGGGCT	-3.34922	0.0136242	Down
85	PC-5p-19490	GGCAAACGGCATATGTAGCTAGTTT	-2.22981	0.0190857	Down
86	miR-2755-3p	CACCCTGTCAGACCATACTTGT	-0.471408	0.0191386	Down
87	miR-279b-3p	TGACTAGATCCACACTCATCCACA	-1.07793	0.0191565	Down
88	PC-5p-39767	TTAAGGCACATAATAGAACTGTTT	-3.35588	0.0200767	Down
89	miR-100	AACCCGTAGATCCGAACTTGTG	-1.00945	0.0203203	Down
90	PC-3p-44111	TTTGAGTTCGGTACAAATCTCG	-inf	0.0207408	Down
91	PC-5p-68490	TAACTACATGATTGACTCTTCT	-inf	0.0214312	Down
92	miR-306a-5p	CCAGGTACTAGGTGACTCTGA	-0.772549	0.0215213	Down
93	mir-31-p5	AGGCAAGAAGTCGGCATAGCTGT	-1.45467	0.0229137	Down
94	mir-3827-p3	TCATTTGTAGTTGCTTTGTA	-2.56411	0.0233635	Down
95	miR-2795	CAAGTTTGGTGATACGCGGGCAC	-2.46796	0.0234842	Down
96	mse-miR-92b	AATTGCACCAATCCCGGCCGGCT	-2.49123	0.0273987	Down
97	miR-2779	TCATATCCGGCTCGAAGGACCA	-1.60776	0.0285147	Down
98	miR-279c-3p	TGACTAGATCCATACTCGTCTGC	-0.34651	0.0288031	Down
99	miR-9a-3p	ATAAAGCTAGGTTACCGGAGTTA	-1.60966	0.0306536	Down
100	miR-2b-3p	TATCACAGCCAGCTTTGTTGACT	-0.692507	0.0313659	Down
101	miR-263a-5p	AATGGCACTGGAAGAATTCACG	-0.607413	0.0332898	Down
102	PC-3p-7595	ATCCGTCGTCATATAATAGCTT	-inf	0.0334904	Down
103	miR-283-5p	AAATATCAGCTGGTAATTCTGG	-0.960342	0.0339678	Down
104	miR-970-5p	AGCCTTGCGTGTGCTCTTATTGGTA	-inf	0.0344399	Down
105	PC-3p-988	AATCGGTCGTCTGTGACAGCGA	-0.456544	0.0348535	Down
106	PC-3p-21862	CCACTGGGTGCGTGATGCTGTT	-inf	0.0359173	Down
107	PC-3p-14983	TCGCACCGCACAGCTTGGTCG	-1.43363	0.0360633	Down
108	miR-9a	CTCTTTGGTTATCTAGCTGTATGA	-inf	0.0362002	Down
109	PC-5p-36531	CGCGCTACTCCGGCGCCGGGGCTT	-1.35048	0.037252	Down
110	miR-2768-5p	TCGGTGAAATATTTTGACCAATT	-inf	0.0379182	Down
111	PC-3p-1357	CATGCCCGCTTATTCTGTATGA	-0.349027	0.0380245	Down
112	miR-193-5p	AGGGTCTTGGCGGTCTAGTGAG	-4.55014	0.0399038	Down
113	PC-5p-63978	AATCTTCAAGCAAAGAAGAACT	-2.41521	0.041485	Down
114	miR-2a-3p	TCACAGCCAGCTTTGATGAGCA	-1.16252	0.0419627	Down
115	miR-10-5p	ACCCTGTAGATCCGAATTTGTTTT	-0.475937	0.0442067	Down
116	miR-10	ACCCTGTAGATCCGAATTTGTTTT	-0.475937	0.0442067	Down
117	let-7a	TGAGGTAGTAGGTTGTATAG	-0.874174	0.0487356	Down
118	PC-3p-25	CTTTTCGTCATCGGCGGCCT	-0.652077	0.0496137	Down
119	miR-10	ACCCTGTAGATCCGAATTTGTTAT	-1.61233	0.0499992	Down

## Sheet: Sheet4
miR_name	miR_seq	up/down	fold_change(DT(mean)/D(mean))	log2(fold_change)	pvalue(t_test)
			1.41406
			inf
			inf
			2.02766
			inf
			7.58905
			1.84109
			inf
			inf
			2.01817
			1.27723
			1.96162
			1.27119
			inf
			0.752904
			-inf
			0.581249
			0.632599
			0.869333
			0.158113
			0.6122
			0.465613
			0.565514
			0.777669
			0.46462
			0.54524
			0.828189
