# Supplementary material for: Transcriptome-Wide Evaluation Characterization of microRNAs and Assessment of Their Functional Roles as Regulators of Diapause in Ostrinia furnacalis Larvae (Lepidoptera: Crambidae)
Source: Insects. 2024 Sep 14;15(9):702. doi: 10.3390/insects15090702 (PMC11432511; doi:10.3390/insects15090702)
Supplement: Supplementary file 1 [file insects-15-00702-s001.zip › Supplementary Material_Table S5.xlsx]

## Sheet: Sheet1
Table S5 GO enrichment for the target genes of differentially expressed miRNAs in O. furnacalis (D/ND).
GO_ID	GO_Term	GO_Category	IDs	Rich Factor	P-value	Sig.Sign.P
GO:0003700	DNA-binding transcription factor activity	Molecular Function	LOC114350220, LOC114352196, LOC114360260, LOC114362617, LOC114357521, LOC114365578, LOC114363048, LOC114351459, LOC114350233, LOC114353513, LOC114364441, LOC114363321, LOC114362284, LOC114363730, LOC114359573, LOC114359151, LOC114362350, LOC114357837, LOC114359841, LOC114358263, LOC114365118, LOC114359136, LOC114352021, LOC114363528, LOC114352877, LOC114366694, LOC114354047, LOC114364871, LOC1143…	0.6605	2.05562e-07	****
GO:0005515	protein binding	Molecular Function	LOC114353392, LOC114350418, LOC114354070, LOC114353630, LOC114359115, LOC114352351, LOC114364064, LOC114354037, LOC114364861, LOC114365766, LOC114361238, LOC114353529, LOC114350102, LOC114350281, LOC114359415, LOC114352510, LOC114360304, LOC114349950, LOC114362204, LOC114363542, LOC114353513, LOC114352828, LOC114362626, LOC114364070, LOC114366067, LOC114360298, LOC114350937, LOC114354781, LOC1143…	0.5804	2.09366e-07	****
GO:0045944	positive regulation of transcription by RNA polymerase II	Biological Process	LOC114362456, LOC114354330, LOC114350220, LOC114352196, LOC114360260, LOC114351105, LOC114360993, LOC114355782, LOC114366008, LOC114357046, LOC114358051, LOC114365965, LOC114350497, LOC114364598, LOC114360678, LOC114356599, LOC114359891, LOC114353201, LOC114364163, LOC114359573, LOC114362350, LOC114356323, LOC114357837, LOC114352431, LOC114358081, LOC114351618, LOC114364122, LOC114365526, LOC1143…	0.6419	1.62366e-06	****
GO:0045892	negative regulation of transcription, DNA-templated	Biological Process	LOC114357521, LOC114365578, LOC114359415, LOC114357046, LOC114358194, LOC114365906, LOC114354447, LOC114366634, LOC114360678, LOC114359891, LOC114364210, LOC114364163, LOC114359841, LOC114358081, LOC114363492, LOC114365118, LOC114352138, LOC114352021, LOC114353040, LOC114349858, LOC114357477, LOC114364174, LOC114350201, LOC114359780, LOC114349918, LOC114364092, LOC114356355, LOC114359208, LOC1143…	0.7054	2.37114e-06	****
GO:0048749	compound eye development	Biological Process	LOC114365769, LOC114363726, LOC114352415, LOC114357939, LOC114366718, LOC114364210, LOC114359573, LOC114362760, LOC114365308, LOC114359151, LOC114365118, LOC114364122, LOC114359136, LOC114364229, LOC114353910, LOC114362684, LOC114358162, LOC114349918, LOC114353482, LOC114353361, LOC114363987, LOC114355998, LOC114354742, LOC114349823, LOC114352087, LOC114359486, LOC114350631, LOC114366252, LOC1143…	0.71	5.23591e-06	****
GO:0000122	negative regulation of transcription by RNA polymerase II	Biological Process	LOC114362456, LOC114360260, LOC114362617, LOC114357521, LOC114365578, LOC114351105, LOC114351459, LOC114360993, LOC114359415, LOC114357046, LOC114365965, LOC114366634, LOC114360678, LOC114359891, LOC114359573, LOC114351059, LOC114359151, LOC114358081, LOC114365118, LOC114359136, LOC114353040, LOC114349858, LOC114364871, LOC114364174, LOC114350201, LOC114358967, LOC114349918, LOC114357954, LOC1143…	0.6587	5.73855e-06	****
GO:0007411	axon guidance	Biological Process	LOC114362456, LOC114362061, LOC114361171, LOC114355219, LOC114356951, LOC114360104, LOC114357422, LOC114364653, LOC114363231, LOC114365906, LOC114351611, LOC114362284, LOC114361039, LOC114363730, LOC114353150, LOC114366661, LOC114355514, LOC114359841, LOC114358263, LOC114362789, LOC114352326, LOC114352932, LOC114349918, LOC114353482, LOC114362758, LOC114356744, LOC114361623, LOC114351403, LOC1143…	0.6584	8.70281e-06	****
GO:0005667	transcription regulator complex	Cellular Component	LOC114351459, LOC114353513, LOC114358051, LOC114366634, LOC114363321, LOC114362284, LOC114360029, LOC114362350, LOC114365511, LOC114357651, LOC114358967, LOC114365195, LOC114349795, LOC114365961, LOC114354742, LOC114351985, LOC114353415, LOC114353823, LOC114366252, LOC114354044, LOC114357361, LOC114350738, LOC114359010, LOC114364132, LOC114355299, LOC114360042, LOC114364772, LOC114356062, LOC1143…	0.7719	1.05784e-05	****
GO:0008134	transcription factor binding	Molecular Function	LOC114365578, LOC114351459, LOC114359415, LOC114352415, LOC114360372, LOC114363321, LOC114364598, LOC114352366, LOC114360029, LOC114359151, LOC114362350, LOC114352431, LOC114355614, LOC114364122, LOC114365526, LOC114352395, LOC114358967, LOC114351395, LOC114364092, LOC114350865, LOC114359374, LOC114355833, LOC114353804, LOC114354742, LOC114353415, LOC114366554, LOC114365878, LOC114366252, LOC1143…	0.6939	2.82592e-05	****
GO:0000977	RNA polymerase II transcription regulatory region sequence-specific DNA binding	Molecular Function	LOC114352196, LOC114360260, LOC114363048, LOC114357046, LOC114359891, LOC114357651, LOC114352395, LOC114364871, LOC114351232, LOC114350201, LOC114357455, LOC114362212, LOC114364809, LOC114360227, LOC114350865, LOC114355284, LOC114349973, LOC114355961, LOC114352087, LOC114365142, LOC114356684, LOC114360997, LOC114353823, LOC114354211, LOC114359275, LOC114357332, LOC114355299, LOC114366534, LOC1143…	0.7011	4.41392e-05	****
GO:0006355	regulation of transcription, DNA-templated	Biological Process	LOC114365034, LOC114350075, LOC114352351, LOC114355782, LOC114354802, LOC114359415, LOC114362264, LOC114357046, LOC114362462, LOC114354447, LOC114363321, LOC114362284, LOC114365950, LOC114352366, LOC114356599, LOC114360029, LOC114353201, LOC114366052, LOC114356899, LOC114359414, LOC114363730, LOC114362703, LOC114351059, LOC114362350, LOC114357837, LOC114365511, LOC114355203, LOC114352951, LOC1143…	0.6014	4.97609e-05	****
GO:0007424	open tracheal system development	Biological Process	LOC114362456, LOC114362711, LOC114358019, LOC114361171, LOC114362639, LOC114364653, LOC114354648, LOC114351733, LOC114358051, LOC114365391, LOC114353119, LOC114357068, LOC114352021, LOC114364339, LOC114354477, LOC114352395, LOC114361588, LOC114350021, LOC114350190, LOC114349795, LOC114351616, LOC114362047, LOC114350564, LOC114351356, LOC114357946, LOC114351181, LOC114355887, LOC114361172, LOC1143…	0.6832	5.48051e-05	****
GO:0043565	sequence-specific DNA binding	Molecular Function	LOC114350075, LOC114360260, LOC114362617, LOC114357521, LOC114363048, LOC114354802, LOC114357046, LOC114358051, LOC114358194, LOC114364441, LOC114354447, LOC114364598, LOC114364210, LOC114366052, LOC114359573, LOC114359151, LOC114357837, LOC114355584, LOC114363492, LOC114358263, LOC114365118, LOC114359136, LOC114352021, LOC114353040, LOC114357651, LOC114352395, LOC114360075, LOC114364871, LOC1143…	0.6304	6.43649e-05	****
GO:0007611	learning or memory	Biological Process	LOC114361171, LOC114362579, LOC114354577, LOC114358154, LOC114365458, LOC114364570, LOC114364835, LOC114351645, LOC114350766, LOC114361172, LOC114358684, LOC114360888, LOC114354521, LOC114352670, LOC114365158, LOC114359048, LOC114365753, LOC114354305, LOC114364418, LOC114355477, LOC114353982, LOC114364284, LOC114366783, LOC114362582, LOC114349899	0.8333	9.83557e-05	****
GO:0045893	positive regulation of transcription, DNA-templated	Biological Process	LOC114359115, LOC114362617, LOC114363048, LOC114366255, LOC114361238, LOC114355782, LOC114355345, LOC114357046, LOC114366634, LOC114363321, LOC114360678, LOC114366718, LOC114365950, LOC114363472, LOC114364210, LOC114356899, LOC114355584, LOC114358081, LOC114355614, LOC114360342, LOC114354047, LOC114364092, LOC114362157, LOC114359277, LOC114359208, LOC114361257, LOC114350041, LOC114356082, LOC1143…	0.6555	0.000161892	***
GO:0005886	plasma membrane	Cellular Component	LOC114362533, LOC114355556, LOC114350418, LOC114357277, LOC114365501, LOC114353630, LOC114358881, LOC114354488, LOC114358589, LOC114358019, LOC114366711, LOC114361171, LOC114350390, LOC114359993, LOC114359335, LOC114353603, LOC114349746, LOC114365447, LOC114355219, LOC114359824, LOC114349950, LOC114356828, LOC114352614, LOC114350614, LOC114359547, LOC114364319, LOC114349845, LOC114352320, LOC1143…	0.5488	0.000243054	***
GO:0007399	nervous system development	Biological Process	LOC114355219, LOC114359415, LOC114351990, LOC114365308, LOC114352951, LOC114351618, LOC114353144, LOC114353910, LOC114360075, LOC114365053, LOC114350201, LOC114355660, LOC114361623, LOC114364809, LOC114359374, LOC114355833, LOC114355284, LOC114364072, LOC114356957, LOC114354895, LOC114361055, LOC114353027, LOC114350356, LOC114354558, LOC114358294, LOC114350811, LOC114356310, LOC114366539, LOC1143…	0.6782	0.000254948	***
GO:0032154	cleavage furrow	Cellular Component	LOC114358881, LOC114355130, LOC114360733, LOC114352630, LOC114349799, LOC114358797, LOC114365845, LOC114363987, LOC114356413, LOC114362124, LOC114351571, LOC114364490, LOC114357049, LOC114350899, LOC114354930, LOC114350626, LOC114358315, LOC114349989, LOC114359404, LOC114349718, LOC114363388, LOC114363525, LOC114356260	0.8214	0.000290241	***
GO:0007391	dorsal closure	Biological Process	LOC114361171, LOC114365578, LOC114355985, LOC114359547, LOC114364070, LOC114358051, LOC114362143, LOC114359032, LOC114353150, LOC114363770, LOC114363855, LOC114366420, LOC114365118, LOC114356422, LOC114361588, LOC114350021, LOC114350389, LOC114357375, LOC114353804, LOC114358009, LOC114355887, LOC114361172, LOC114362124, LOC114355643, LOC114363469, LOC114361087, LOC114351907, LOC114362919, LOC1143…	0.6742	0.000290752	***
GO:0001085	RNA polymerase II-specific DNA-binding transcription factor binding	Molecular Function	LOC114365578, LOC114359891, LOC114357651, LOC114362604, LOC114353823, LOC114350738, LOC114362668, LOC114364132, LOC114350780, LOC114350672, LOC114350107, LOC114350689, LOC114357529, LOC114350680	0.9333	0.000355699	***
GO:0000978	RNA polymerase II cis-regulatory region sequence-specific DNA binding	Molecular Function	LOC114354330, LOC114355782, LOC114353513, LOC114359891, LOC114364163, LOC114351059, LOC114357837, LOC114355584, LOC114352877, LOC114353040, LOC114352395, LOC114362212, LOC114360025, LOC114353415, LOC114363069, LOC114356684, LOC114350976, LOC114363865, LOC114352203, LOC114353075, LOC114364772, LOC114359390, LOC114356062, LOC114360371, LOC114363920, LOC114362377, LOC114360018, LOC114365349, LOC1143…	0.7347	0.000386474	***
GO:0005634	nucleus	Cellular Component	LOC114362456, LOC114354870, LOC114354330, LOC114359566, LOC114366625, LOC114354867, LOC114350866, LOC114350220, LOC114359115, LOC114350075, LOC114352196, LOC114360260, LOC114352351, LOC114362617, LOC114357521, LOC114354090, LOC114351849, LOC114357981, LOC114363017, LOC114365578, LOC114353962, LOC114352443, LOC114351105, LOC114355654, LOC114363048, LOC114351459, LOC114364861, LOC114361238, LOC1143…	0.526	0.000418039	***
GO:0007476	imaginal disc-derived wing morphogenesis	Biological Process	LOC114354867, LOC114362617, LOC114365578, LOC114352698, LOC114358051, LOC114364613, LOC114355497, LOC114351443, LOC114351611, LOC114362284, LOC114355176, LOC114351377, LOC114356084, LOC114366228, LOC114355678, LOC114362684, LOC114360342, LOC114352395, LOC114350850, LOC114350021, LOC114353361, LOC114357375, LOC114354742, LOC114354421, LOC114350849, LOC114350631, LOC114366252, LOC114355887, LOC1143…	0.6569	0.000418235	***
GO:0007427	epithelial cell migration, open tracheal system	Biological Process	LOC114351611, LOC114353150, LOC114357068, LOC114352021, LOC114351123, LOC114362047, LOC114358519, LOC114360980, LOC114351001, LOC114354709, LOC114353313, LOC114358802, LOC114364585, LOC114359845, LOC114350186, LOC114365211	0.8889	0.000464825	***
GO:0016021	integral component of membrane	Cellular Component	LOC114355401, LOC114356004, LOC114355516, LOC114350418, LOC114357277, LOC114354379, LOC114365501, LOC114360128, LOC114350220, LOC114358589, LOC114352118, LOC114358869, LOC114365283, LOC114361452, LOC114362492, LOC114355192, LOC114352688, LOC114361197, LOC114351346, LOC114365766, LOC114353603, LOC114365447, LOC114355287, LOC114363454, LOC114358096, LOC114362331, LOC114362445, LOC114363411, LOC1143…	0.5374	0.000487827	***
GO:0003730	mRNA 3'-UTR binding	Molecular Function	LOC114350089, LOC114350339, LOC114350397, LOC114360267, LOC114350254, LOC114349672, LOC114361465, LOC114362114, LOC114362960, LOC114363919, LOC114355717, LOC114359482, LOC114359006, LOC114355566, LOC114366366, LOC114350101, LOC114349774, LOC114366350, LOC114357608, LOC114359750, LOC114362187, LOC114352460	0.8148	0.000493652	***
GO:0035220	wing disc development	Biological Process	LOC114358869, LOC114355782, LOC114361187, LOC114366774, LOC114360798, LOC114350524, LOC114355497, LOC114353453, LOC114351692, LOC114353470, LOC114358081, LOC114357738, LOC114356406, LOC114351659, LOC114354577, LOC114352395, LOC114349858, LOC114349918, LOC114352735, LOC114351616, LOC114350197, LOC114365710, LOC114350738, LOC114352137, LOC114350057, LOC114360980, LOC114354521, LOC114361839, LOC1143…	0.6984	0.00057619	***
GO:0003779	actin binding	Molecular Function	LOC114354070, LOC114350102, LOC114365769, LOC114352907, LOC114360298, LOC114364653, LOC114364432, LOC114351443, LOC114353575, LOC114364227, LOC114350193, LOC114356446, LOC114355404, LOC114363895, LOC114349799, LOC114361350, LOC114360461, LOC114359073, LOC114359383, LOC114361588, LOC114354390, LOC114362758, LOC114352191, LOC114356744, LOC114352376, LOC114361020, LOC114357946, LOC114358009, LOC1143…	0.6349	0.000610845	***
GO:0007049	cell cycle	Biological Process	LOC114366751, LOC114351059, LOC114359260, LOC114353635, LOC114365393, LOC114365845, LOC114358967, LOC114355833, LOC114350476, LOC114360712, LOC114355393, LOC114353756, LOC114362036, LOC114358645, LOC114358374, LOC114352310, LOC114356633, LOC114354759, LOC114355566, LOC114361156, LOC114366207, LOC114358639, LOC114359854, LOC114363374, LOC114366321	0.7812	0.000665349	***
GO:0008582	regulation of synaptic assembly at neuromuscular junction	Biological Process	LOC114366008, LOC114355503, LOC114352912, LOC114365458, LOC114350021, LOC114351167, LOC114364384, LOC114349801, LOC114360441, LOC114358931, LOC114359512, LOC114349874, LOC114355717, LOC114352249, LOC114352992, LOC114361104, LOC114357338, LOC114356925, LOC114359404, LOC114363620, LOC114364284, LOC114351455, LOC114352960	0.7931	0.000753108	***
GO:0048477	oogenesis	Biological Process	LOC114356004, LOC114350866, LOC114361171, LOC114364861, LOC114355219, LOC114365769, LOC114356621, LOC114356871, LOC114350339, LOC114359561, LOC114363578, LOC114353575, LOC114357602, LOC114359032, LOC114359573, LOC114350047, LOC114362760, LOC114363895, LOC114353910, LOC114363386, LOC114363833, LOC114350850, LOC114349795, LOC114361465, LOC114350389, LOC114363118, LOC114362047, LOC114355828, LOC1143…	0.6241	0.000758315	***
GO:1902692	regulation of neuroblast proliferation	Biological Process	LOC114357521, LOC114359151, LOC114359841, LOC114359136, LOC114354026, LOC114350008, LOC114351295, LOC114359165, LOC114356925, LOC114364692	1	0.000768526	***
GO:0045475	locomotor rhythm	Biological Process	LOC114350172, LOC114365034, LOC114358869, LOC114361238, LOC114350524, LOC114366522, LOC114363472, LOC114350501, LOC114358263, LOC114364122, LOC114360342, LOC114353741, LOC114352735, LOC114351645, LOC114356938, LOC114360973, LOC114365158, LOC114356513, LOC114361446, LOC114365005, LOC114363920, LOC114357338, LOC114356671, LOC114355477, LOC114356612, LOC114350312, LOC114359541, LOC114353982, LOC1143…	0.7381	0.000861068	***
GO:0008355	olfactory learning	Biological Process	LOC114361171, LOC114362626, LOC114362901, LOC114351377, LOC114350104, LOC114358154, LOC114365458, LOC114364570, LOC114357892, LOC114351234, LOC114350766, LOC114361172, LOC114355928, LOC114358684, LOC114360888, LOC114352670, LOC114365158, LOC114362522, LOC114359048, LOC114361446, LOC114365753, LOC114354305, LOC114364418, LOC114355477, LOC114350186, LOC114366783, LOC114356601, LOC114351455, LOC1143…	0.7436	0.00103503	**
GO:0042594	response to starvation	Biological Process	LOC114351346, LOC114350975, LOC114352652, LOC114350668, LOC114354099, LOC114350865, LOC114364067, LOC114356979, LOC114354421, LOC114364238, LOC114358941, LOC114365142, LOC114360349, LOC114352724, LOC114354510, LOC114353217, LOC114358925, LOC114357909, LOC114354259, LOC114360181, LOC114350670, LOC114363773, LOC114361944, LOC114360210, LOC114355528, LOC114354605, LOC114354725, LOC114351925, LOC1143…	0.7037	0.0010769	**
GO:0008258	head involution	Biological Process	LOC114365578, LOC114355985, LOC114351733, LOC114362143, LOC114359032, LOC114366420, LOC114351181, LOC114361087, LOC114351907, LOC114362919, LOC114354662, LOC114365785, LOC114355717, LOC114351001, LOC114354709, LOC114359188, LOC114365412, LOC114361318, LOC114360188, LOC114362562, LOC114355977, LOC114351164, LOC114364622, LOC114358098	0.7742	0.00107902	**
GO:0046426	negative regulation of receptor signaling pathway via JAK-STAT	Biological Process	LOC114358915, LOC114363925, LOC114355568, LOC114353980, LOC114360814, LOC114357267, LOC114361793, LOC114354779, LOC114365178, LOC114357901, LOC114350321, LOC114361453	0.9231	0.00130728	**
GO:0008104	protein localization	Biological Process	LOC114354579, LOC114356422, LOC114354026, LOC114355561, LOC114362268, LOC114356413, LOC114350318, LOC114360888, LOC114351571, LOC114364970, LOC114355643, LOC114354526, LOC114354743, LOC114363919, LOC114354930, LOC114364259, LOC114358374, LOC114359048, LOC114357786, LOC114355689, LOC114354961, LOC114354686, LOC114356612, LOC114355682, LOC114364976, LOC114359404, LOC114356989, LOC114355135, LOC1143…	0.7174	0.00134566	**
GO:0008407	chaeta morphogenesis	Biological Process	LOC114365578, LOC114365769, LOC114355176, LOC114353575, LOC114365308, LOC114349646, LOC114355514, LOC114355404, LOC114355614, LOC114350201, LOC114355284, LOC114362890, LOC114351295, LOC114356062, LOC114361856, LOC114363094, LOC114361318, LOC114365081, LOC114361757, LOC114354572	0.8	0.00139639	**
GO:0040040	thermosensory behavior	Biological Process	LOC114354328, LOC114360128, LOC114361187, LOC114364122, LOC114354577, LOC114356919, LOC114354521, LOC114365158, LOC114352325, LOC114364418, LOC114355477, LOC114353982, LOC114366783, LOC114359956	0.875	0.00155499	**
GO:0007280	pole cell migration	Biological Process	LOC114362639, LOC114350497, LOC114357328, LOC114358372, LOC114364809, LOC114364970, LOC114351394, LOC114355717, LOC114362647, LOC114354665, LOC114364685, LOC114362562, LOC114360216, LOC114350804	0.875	0.00155499	**
GO:0015012	heparan sulfate proteoglycan biosynthetic process	Biological Process	LOC114355401, LOC114353479, LOC114352413, LOC114358519, LOC114352184, LOC114356578, LOC114353313, LOC114349767, LOC114355677	1	0.001575	**
GO:0035214	eye-antennal disc development	Biological Process	LOC114352773, LOC114362684, LOC114351616, LOC114366356, LOC114352087, LOC114351295, LOC114353255, LOC114360566, LOC114363838	1	0.001575	**
GO:0048592	eye morphogenesis	Biological Process	LOC114359573, LOC114365845, LOC114359010, LOC114365681, LOC114363932, LOC114359574, LOC114358829, LOC114359907, LOC114350642	1	0.001575	**
GO:0031047	gene silencing by RNA	Biological Process	LOC114352598, LOC114350231, LOC114356355, LOC114354113, LOC114352690, LOC114365149, LOC114349774, LOC114351800, LOC114354765	1	0.001575	**
GO:0048813	dendrite morphogenesis	Biological Process	LOC114354870, LOC114357521, LOC114364861, LOC114356621, LOC114362284, LOC114352652, LOC114353726, LOC114359269, LOC114364163, LOC114359841, LOC114351618, LOC114365118, LOC114364469, LOC114364871, LOC114361559, LOC114355106, LOC114361588, LOC114353383, LOC114362758, LOC114359421, LOC114362741, LOC114356765, LOC114349795, LOC114360233, LOC114350254, LOC114359374, LOC114359612, LOC114350008, LOC1143…	0.6271	0.00159269	**
GO:0007475	apposition of dorsal and ventral imaginal disc-derived wing surfaces	Biological Process	LOC114351611, LOC114362143, LOC114353150, LOC114351274, LOC114352395, LOC114360267, LOC114361588, LOC114350564, LOC114361020, LOC114357946, LOC114362824, LOC114364979, LOC114362172, LOC114365081, LOC114366540, LOC114364585	0.8421	0.00160087	**
GO:0003682	chromatin binding	Molecular Function	LOC114359566, LOC114352351, LOC114350233, LOC114359415, LOC114352698, LOC114353513, LOC114362264, LOC114357046, LOC114360372, LOC114365950, LOC114359414, LOC114364163, LOC114363027, LOC114355584, LOC114358263, LOC114353040, LOC114357651, LOC114354047, LOC114364038, LOC114364871, LOC114364174, LOC114355106, LOC114352961, LOC114359421, LOC114355833, LOC114350408, LOC114355072, LOC114349973, LOC1143…	0.6159	0.00164284	**
GO:0030424	axon	Cellular Component	LOC114355219, LOC114363610, LOC114349950, LOC114360298, LOC114361039, LOC114354472, LOC114350104, LOC114364339, LOC114359073, LOC114360760, LOC114365458, LOC114363617, LOC114352794, LOC114365566, LOC114364072, LOC114351694, LOC114362535, LOC114349719, LOC114365804, LOC114350318, LOC114351907, LOC114361073, LOC114354733, LOC114351928, LOC114365785, LOC114353739, LOC114354181, LOC114361655, LOC1143…	0.6512	0.00164641	**
GO:0000785	chromatin	Cellular Component	LOC114363027, LOC114358967, LOC114356710, LOC114359277, LOC114351181, LOC114350008, LOC114363316, LOC114363526, LOC114360181, LOC114363460, LOC114363783, LOC114358374, LOC114356041, LOC114360210, LOC114354759, LOC114364770, LOC114366540, LOC114363087, LOC114361805, LOC114351004, LOC114352460, LOC114349821, LOC114361079	0.7667	0.00173575	**
GO:0010906	regulation of glucose metabolic process	Biological Process	LOC114362456, LOC114365034, LOC114361866, LOC114357046, LOC114355503, LOC114360029, LOC114360953, LOC114355867, LOC114362350, LOC114357704, LOC114354179, LOC114358081, LOC114364122, LOC114361120, LOC114365087, LOC114361864, LOC114351123, LOC114355550, LOC114354525, LOC114355637, LOC114349918, LOC114365108, LOC114363902, LOC114350865, LOC114365071, LOC114353143, LOC114365332, LOC114354666, LOC1143…	0.6239	0.00208148	**
GO:0030154	cell differentiation	Biological Process	LOC114361171, LOC114356871, LOC114366008, LOC114351377, LOC114363578, LOC114359573, LOC114365206, LOC114365118, LOC114353040, LOC114364469, LOC114352395, LOC114360075, LOC114360267, LOC114351057, LOC114358967, LOC114362604, LOC114362212, LOC114350865, LOC114356995, LOC114355833, LOC114365071, LOC114362186, LOC114356957, LOC114357926, LOC114361857, LOC114353823, LOC114355887, LOC114356123, LOC1143…	0.6296	0.00208516	**
GO:0046331	lateral inhibition	Biological Process	LOC114362061, LOC114365578, LOC114358132, LOC114363610, LOC114354648, LOC114361629, LOC114354579, LOC114356025, LOC114353775, LOC114365562, LOC114350861, LOC114365308, LOC114358081, LOC114362684, LOC114350183, LOC114360977, LOC114365489, LOC114352932, LOC114364934, LOC114362141, LOC114363272, LOC114353361, LOC114363957, LOC114363987, LOC114352376, LOC114363857, LOC114359374, LOC114352966, LOC1143…	0.6131	0.00210852	**
GO:0032956	regulation of actin cytoskeleton organization	Biological Process	LOC114358881, LOC114364064, LOC114362204, LOC114355124, LOC114354262, LOC114352316, LOC114356413, LOC114362270, LOC114351907, LOC114350899, LOC114365785, LOC114362314, LOC114364218, LOC114360482, LOC114349606, LOC114350995, LOC114364976, LOC114365705, LOC114350186	0.7917	0.00231958	**
GO:0007435	salivary gland morphogenesis	Biological Process	LOC114358346, LOC114361171, LOC114360104, LOC114351611, LOC114362684, LOC114359208, LOC114356995, LOC114358009, LOC114352087, LOC114355887, LOC114361172, LOC114351571, LOC114355643, LOC114351194, LOC114351282, LOC114363019, LOC114360371, LOC114362377, LOC114359605, LOC114350995, LOC114360188, LOC114362562, LOC114351164, LOC114364585, LOC114350186, LOC114363648, LOC114350702	0.7297	0.00245559	**
GO:0042981	regulation of apoptotic process	Biological Process	LOC114350796, LOC114349845, LOC114356593, LOC114362536, LOC114351868, LOC114355650, LOC114351337, LOC114350065, LOC114365685, LOC114364259, LOC114365158, LOC114366453, LOC114356000, LOC114352224, LOC114350107, LOC114352765, LOC114365504, LOC114351660, LOC114364671, LOC114360365, LOC114360674, LOC114360681, LOC114360843, LOC114364300, LOC114362828, LOC114358829, LOC114356587, LOC114366783, LOC1143…	0.7143	0.00247313	**
GO:0009887	animal organ morphogenesis	Biological Process	LOC114355490, LOC114357651, LOC114353823, LOC114350672, LOC114350107, LOC114351148, LOC114362368, LOC114350689, LOC114366540, LOC114350680, LOC114361130	0.9167	0.00248737	**
GO:0019221	cytokine-mediated signaling pathway	Biological Process	LOC114358915, LOC114364584, LOC114350554, LOC114355568, LOC114349755, LOC114361793, LOC114354779, LOC114352715, LOC114357901, LOC114350321, LOC114361453	0.9167	0.00248737	**
GO:0035317	imaginal disc-derived wing hair organization	Biological Process	LOC114353575, LOC114349646, LOC114355404, LOC114354677, LOC114350389, LOC114349608, LOC114350899, LOC114351834, LOC114350387, LOC114364880, LOC114349606, LOC114350995, LOC114359657, LOC114359639, LOC114359404, LOC114349711, LOC114362053	0.8095	0.00259529	**
GO:0012505	endomembrane system	Cellular Component	LOC114350418, LOC114362711, LOC114358346, LOC114356351, LOC114359824, LOC114361687, LOC114350937, LOC114366343, LOC114355012, LOC114349621, LOC114356680, LOC114366143, LOC114352464, LOC114360781, LOC114350353, LOC114353751, LOC114364450, LOC114359260, LOC114360034, LOC114354179, LOC114359198, LOC114351253, LOC114363290, LOC114359383, LOC114349596, LOC114350682, LOC114354099, LOC114355424, LOC1143…	0.5965	0.00273003	**
GO:0005794	Golgi apparatus	Cellular Component	LOC114355401, LOC114350418, LOC114350866, LOC114352109, LOC114359007, LOC114362458, LOC114364456, LOC114360298, LOC114356871, LOC114353342, LOC114364733, LOC114354035, LOC114354708, LOC114350353, LOC114349638, LOC114361747, LOC114357738, LOC114365303, LOC114356660, LOC114360977, LOC114352413, LOC114361940, LOC114355904, LOC114359738, LOC114365041, LOC114350850, LOC114361176, LOC114352966, LOC1143…	0.5888	0.0027301	**
GO:0050839	cell adhesion molecule binding	Molecular Function	LOC114354855, LOC114355497, LOC114356169, LOC114351611, LOC114353150, LOC114359405, LOC114363987, LOC114363281, LOC114358379, LOC114355534, LOC114366443, LOC114351066, LOC114360120, LOC114358933, LOC114359978, LOC114365412, LOC114362562, LOC114363932, LOC114358171, LOC114356360, LOC114364585, LOC114363963	0.7586	0.00276812	**
GO:0045451	pole plasm oskar mRNA localization	Biological Process	LOC114357602, LOC114363895, LOC114351682, LOC114365071, LOC114362114, LOC114363913, LOC114350304, LOC114363919, LOC114359482, LOC114359292, LOC114359750, LOC114363713, LOC114352460, LOC114366521, LOC114359011	0.8333	0.0027937	**
GO:0030097	hemopoiesis	Biological Process	LOC114359573, LOC114364122, LOC114358797, LOC114356684, LOC114351194, LOC114353980, LOC114360814, LOC114355903, LOC114366122, LOC114353577, LOC114366803, LOC114349607, LOC114351146, LOC114358817, LOC114360528	0.8333	0.0027937	**
GO:0007417	central nervous system development	Biological Process	LOC114362456, LOC114358988, LOC114355503, LOC114359032, LOC114353150, LOC114352877, LOC114351123, LOC114357954, LOC114349795, LOC114360233, LOC114355284, LOC114352661, LOC114358837, LOC114354026, LOC114356066, LOC114357841, LOC114357332, LOC114355299, LOC114360980, LOC114355643, LOC114363469, LOC114354662, LOC114359006, LOC114362353, LOC114354181, LOC114361856, LOC114351657, LOC114350767, LOC1143…	0.6721	0.00280819	**
GO:0007143	female meiotic nuclear division	Biological Process	LOC114362626, LOC114350937, LOC114356871, LOC114362063, LOC114349740, LOC114354938, LOC114353804, LOC114352929, LOC114365438, LOC114361399, LOC114355689, LOC114350369, LOC114361079	0.8667	0.00281398	**
GO:0016571	histone methylation	Biological Process	LOC114366718, LOC114359841, LOC114365076, LOC114363732, LOC114361712, LOC114354044, LOC114364202, LOC114364385, LOC114355673, LOC114349566, LOC114351277, LOC114351120, LOC114357625	0.8667	0.00281398	**
GO:0055085	transmembrane transport	Biological Process	LOC114354328, LOC114355192, LOC114363411, LOC114366370, LOC114359207, LOC114360979, LOC114353484, LOC114354531, LOC114364146, LOC114366522, LOC114351425, LOC114361582, LOC114355453, LOC114359302, LOC114361972, LOC114363395, LOC114352474, LOC114354289, LOC114365885, LOC114352683, LOC114365636, LOC114351404, LOC114362216, LOC114352521, LOC114357161, LOC114363401, LOC114365952, LOC114350787, LOC1143…	0.5954	0.0028363	**
GO:0007293	germarium-derived egg chamber formation	Biological Process	LOC114361171, LOC114364861, LOC114350047, LOC114357296, LOC114365558, LOC114360458, LOC114365003, LOC114350631, LOC114350738, LOC114361172, LOC114362124, LOC114364259, LOC114356030, LOC114351295, LOC114356139, LOC114356311, LOC114363856, LOC114362866, LOC114363711, LOC114365178, LOC114354894, LOC114361604, LOC114356360, LOC114363525, LOC114352460, LOC114350186, LOC114360073, LOC114365125	0.7179	0.00304069	**
GO:0007015	actin filament organization	Biological Process	LOC114354070, LOC114365769, LOC114352064, LOC114353575, LOC114353150, LOC114355514, LOC114359040, LOC114363895, LOC114366228, LOC114362758, LOC114363987, LOC114361213, LOC114358520, LOC114354262, LOC114365710, LOC114363136, LOC114351571, LOC114363236, LOC114349608, LOC114363913, LOC114351907, LOC114365785, LOC114351295, LOC114366499, LOC114354709, LOC114365687, LOC114362692, LOC114352577, LOC1143…	0.6786	0.00306696	**
GO:0000187	obsolete activation of MAPK activity	Biological Process	LOC114358881, LOC114349845, LOC114357068, LOC114351618, LOC114362488, LOC114362157, LOC114350065, LOC114360674	1	0.00322745	**
GO:0007442	hindgut morphogenesis	Biological Process	LOC114350497, LOC114360678, LOC114358081, LOC114355643, LOC114358090, LOC114359006, LOC114352774, LOC114356360	1	0.00322745	**
GO:0030141	secretory granule	Cellular Component	LOC114350552, LOC114350830, LOC114353957, LOC114366086, LOC114362897, LOC114359730, LOC114358795, LOC114359011	1	0.00322745	**
GO:0017157	regulation of exocytosis	Biological Process	LOC114352966, LOC114351622, LOC114365572, LOC114355647, LOC114361789, LOC114359730, LOC114356754, LOC114358795	1	0.00322745	**
GO:0035062	omega speckle	Cellular Component	LOC114365046, LOC114362114, LOC114360181, LOC114363783, LOC114359482, LOC114360210, LOC114361805, LOC114352460	1	0.00322745	**
GO:0010629	negative regulation of gene expression	Biological Process	LOC114357521, LOC114350089, LOC114354979, LOC114357046, LOC114358051, LOC114355497, LOC114357213, LOC114363862, LOC114358967, LOC114349918, LOC114350021, LOC114359421, LOC114351616, LOC114354026, LOC114365558, LOC114356684, LOC114350008, LOC114357841, LOC114350814, LOC114362919, LOC114361744, LOC114350473, LOC114351295, LOC114362522, LOC114354042, LOC114355612, LOC114364698, LOC114356645, LOC1143…	0.6724	0.00349117	**
GO:0005700	polytene chromosome	Cellular Component	LOC114353529, LOC114354915, LOC114366718, LOC114364163, LOC114355584, LOC114352431, LOC114364122, LOC114365076, LOC114363862, LOC114364435, LOC114359388, LOC114349753, LOC114359421, LOC114359208, LOC114364219, LOC114353415, LOC114359793, LOC114365046, LOC114354895, LOC114350008, LOC114363316, LOC114354044, LOC114353230, LOC114364202, LOC114363526, LOC114363460, LOC114358294, LOC114355017, LOC1143…	0.6364	0.00355029	**
GO:0045179	apical cortex	Cellular Component	LOC114364064, LOC114354579, LOC114359040, LOC114365845, LOC114363987, LOC114352376, LOC114363857, LOC114350389, LOC114365354, LOC114357361, LOC114363136, LOC114360888, LOC114349863, LOC114363919, LOC114360368, LOC114350415, LOC114358287, LOC114349606, LOC114351241, LOC114358790, LOC114356612, LOC114350995, LOC114352398, LOC114356925, LOC114350824, LOC114361604, LOC114366251, LOC114363043, LOC1143…	0.7073	0.0036834	**
GO:0007430	terminal branching, open tracheal system	Biological Process	LOC114362711, LOC114358019, LOC114357068, LOC114354477, LOC114352395, LOC114351616, LOC114357946, LOC114354549, LOC114358925, LOC114366602, LOC114352389, LOC114350250, LOC114356030, LOC114352188, LOC114356026, LOC114361604, LOC114365293, LOC114366251	0.7826	0.00381786	**
GO:0004721	phosphoprotein phosphatase activity	Molecular Function	LOC114360164, LOC114361388, LOC114361935, LOC114361338, LOC114363712, LOC114362036, LOC114352310, LOC114356876, LOC114355067, LOC114365967, LOC114362230, LOC114364960, LOC114362781, LOC114350767, LOC114358639, LOC114350310, LOC114360998, LOC114360486	0.7826	0.00381786	**
GO:0007517	muscle organ development	Biological Process	LOC114353150, LOC114359841, LOC114358288, LOC114365118, LOC114365080, LOC114352877, LOC114351123, LOC114360267, LOC114355106, LOC114349918, LOC114353383, LOC114357954, LOC114354568, LOC114349795, LOC114360233, LOC114359612, LOC114350008, LOC114356066, LOC114354044, LOC114353230, LOC114357841, LOC114350780, LOC114364853, LOC114360441, LOC114365966, LOC114352643, LOC114352044, LOC114356699, LOC1143…	0.6667	0.00393914	**
GO:0031338	regulation of vesicle fusion	Biological Process	LOC114362711, LOC114350975, LOC114359260, LOC114354771, LOC114363290, LOC114350682, LOC114362519, LOC114352115, LOC114354208, LOC114359856, LOC114363929, LOC114357850, LOC114362895, LOC114354117, LOC114355730, LOC114364571	0.8	0.00436502	**
GO:0008138	protein tyrosine/serine/threonine phosphatase activity	Molecular Function	LOC114357981, LOC114361388, LOC114351645, LOC114350316, LOC114361606, LOC114365424, LOC114359908, LOC114353647, LOC114355578, LOC114366276, LOC114352310, LOC114364960, LOC114350544, LOC114350445, LOC114358917, LOC114361607	0.8	0.00436502	**
GO:0035277	spiracle morphogenesis, open tracheal system	Biological Process	LOC114359040, LOC114352021, LOC114357332, LOC114350899, LOC114362522, LOC114350415, LOC114351001, LOC114355435, LOC114351282, LOC114352774, LOC114350995, LOC114351164, LOC114360216, LOC114357259, LOC114359907, LOC114349602	0.8	0.00436502	**
GO:0031982	vesicle	Cellular Component	LOC114360682, LOC114360461, LOC114351420, LOC114352966, LOC114351622, LOC114354262, LOC114352300, LOC114362124, LOC114350318, LOC114365572, LOC114364490, LOC114351489, LOC114355647, LOC114361744, LOC114354882, LOC114357109, LOC114359628, LOC114359730, LOC114355977, LOC114359649, LOC114350959	0.75	0.00437383	**
GO:0009880	embryonic pattern specification	Biological Process	LOC114362639, LOC114360678, LOC114362143, LOC114358081, LOC114356084, LOC114360387, LOC114358797, LOC114363732, LOC114361712, LOC114362522, LOC114362647, LOC114358090, LOC114360386, LOC114352774, LOC114357529, LOC114351660, LOC114357432, LOC114355093, LOC114363838, LOC114362828, LOC114363648	0.75	0.00437383	**
GO:0016311	dephosphorylation	Biological Process	LOC114357981, LOC114362639, LOC114365391, LOC114356487, LOC114362356, LOC114350316, LOC114365389, LOC114361338, LOC114358079, LOC114366732, LOC114352144, LOC114361650, LOC114359908, LOC114355362, LOC114349676, LOC114362647, LOC114362710, LOC114366276, LOC114352310, LOC114353892, LOC114349966, LOC114360780, LOC114357587, LOC114351660, LOC114355737, LOC114354166, LOC114356329, LOC114355045, LOC1143…	0.6977	0.00437968	**
GO:0006470	protein dephosphorylation	Biological Process	LOC114357981, LOC114361388, LOC114357147, LOC114350316, LOC114363925, LOC114361935, LOC114361338, LOC114359004, LOC114349661, LOC114365424, LOC114359908, LOC114351989, LOC114353647, LOC114355578, LOC114362036, LOC114351255, LOC114366276, LOC114352310, LOC114356876, LOC114355067, LOC114365967, LOC114362230, LOC114364960, LOC114362781, LOC114351186, LOC114350767, LOC114360294, LOC114363394, LOC1143…	0.6613	0.00440948	**
GO:0043005	neuron projection	Cellular Component	LOC114366352, LOC114363610, LOC114364127, LOC114355124, LOC114353575, LOC114357785, LOC114350149, LOC114360195, LOC114360461, LOC114365458, LOC114357168, LOC114362310, LOC114358289, LOC114360876, LOC114354310, LOC114358557, LOC114351645, LOC114365708, LOC114366573, LOC114361505, LOC114349719, LOC114350318, LOC114362960, LOC114359307, LOC114352249, LOC114353222, LOC114356086, LOC114349885, LOC1143…	0.6613	0.00440948	**
GO:0007166	cell surface receptor signaling pathway	Biological Process	LOC114361197, LOC114351346, LOC114366065, LOC114366067, LOC114360728, LOC114354931, LOC114360211, LOC114359518, LOC114357704, LOC114350668, LOC114354816, LOC114357762, LOC114366077, LOC114358344, LOC114355478, LOC114356979, LOC114366071, LOC114360072, LOC114357030, LOC114362467, LOC114353890, LOC114365584, LOC114350670, LOC114366087, LOC114366701, LOC114363887, LOC114361196, LOC114360820, LOC1143…	0.6613	0.00440948	**
GO:0019904	protein domain specific binding	Molecular Function	LOC114356890, LOC114354472, LOC114365118, LOC114357738, LOC114352138, LOC114362595, LOC114357328, LOC114350230, LOC114349719, LOC114350738, LOC114350780, LOC114362522, LOC114350591, LOC114358374, LOC114358933, LOC114361014, LOC114353053, LOC114353433, LOC114364418, LOC114354700, LOC114366055, LOC114363092, LOC114358817, LOC114364830, LOC114364868, LOC114363473, LOC114363043	0.7105	0.00455387	**
GO:0001745	compound eye morphogenesis	Biological Process	LOC114362617, LOC114358019, LOC114358051, LOC114355176, LOC114355614, LOC114351618, LOC114356084, LOC114364122, LOC114366800, LOC114360760, LOC114350021, LOC114360303, LOC114363987, LOC114349829, LOC114352661, LOC114352087, LOC114350631, LOC114350738, LOC114352316, LOC114362616, LOC114366465, LOC114362124, LOC114366443, LOC114365018, LOC114353156, LOC114363236, LOC114353192, LOC114360181, LOC1143…	0.641	0.00460718	**
GO:0021782	glial cell development	Biological Process	LOC114358019, LOC114358988, LOC114358124, LOC114352021, LOC114362047, LOC114357841, LOC114355523, LOC114356656, LOC114349607, LOC114357840	0.9091	0.00470409	**
GO:0030833	regulation of actin filament polymerization	Biological Process	LOC114364064, LOC114351754, LOC114365804, LOC114365902, LOC114366362, LOC114349874, LOC114351834, LOC114364960, LOC114351304, LOC114351164, LOC114360981, LOC114349616	0.8571	0.00505015	**
GO:0070938	contractile ring	Cellular Component	LOC114353726, LOC114352630, LOC114349799, LOC114352376, LOC114350913, LOC114363136, LOC114360888, LOC114350912, LOC114352765, LOC114352398, LOC114354763, LOC114363388	0.8571	0.00505015	**
GO:0045433	male courtship behavior, veined wing generated song production	Biological Process	LOC114364762, LOC114351618, LOC114353040, LOC114360233, LOC114352957, LOC114360997, LOC114356413, LOC114363460, LOC114352249, LOC114359888, LOC114351098, LOC114365005	0.8571	0.00505015	**
GO:0016360	sensory organ precursor cell fate determination	Biological Process	LOC114359573, LOC114351618, LOC114365845, LOC114352061, LOC114354026, LOC114362124, LOC114351295, LOC114350483, LOC114354686, LOC114366803, LOC114352276, LOC114354572	0.8571	0.00505015	**
GO:0004725	protein tyrosine phosphatase activity	Molecular Function	LOC114357981, LOC114355219, LOC114361388, LOC114357147, LOC114355750, LOC114351645, LOC114350316, LOC114363925, LOC114359793, LOC114361606, LOC114360354, LOC114361338, LOC114352144, LOC114365424, LOC114359600, LOC114359908, LOC114353647, LOC114355578, LOC114366276, LOC114358358, LOC114352310, LOC114364960, LOC114350767, LOC114360294, LOC114363394, LOC114356284, LOC114359628, LOC114350544, LOC1143…	0.6889	0.0051253	**
GO:0007422	peripheral nervous system development	Biological Process	LOC114362617, LOC114365578, LOC114358988, LOC114352630, LOC114364163, LOC114351618, LOC114352326, LOC114351420, LOC114354568, LOC114349795, LOC114355284, LOC114354742, LOC114351985, LOC114354026, LOC114351181, LOC114366252, LOC114357332, LOC114355299, LOC114360980, LOC114355643, LOC114351295, LOC114362522, LOC114356062, LOC114356086, LOC114351660, LOC114361385, LOC114354686, LOC114350445, LOC1143…	0.6667	0.00610652	**
GO:0000981	DNA-binding transcription factor activity, RNA polymerase II-specific	Molecular Function	LOC114352196, LOC114352351, LOC114362617, LOC114357046, LOC114365965, LOC114350497, LOC114363962, LOC114358081, LOC114351618, LOC114365118, LOC114353040, LOC114357651, LOC114364469, LOC114364871, LOC114364251, LOC114352025, LOC114349918, LOC114349795, LOC114357766, LOC114365071, LOC114361720, LOC114362600, LOC114362186, LOC114349973, LOC114365142, LOC114361857, LOC114353823, LOC114351697, LOC1143…	0.6211	0.00616514	**
GO:0042803	protein homodimerization activity	Molecular Function	LOC114349979, LOC114358881, LOC114362617, LOC114363048, LOC114358971, LOC114362639, LOC114360941, LOC114353342, LOC114354447, LOC114350497, LOC114361039, LOC114364163, LOC114362693, LOC114361827, LOC114363855, LOC114349799, LOC114353040, LOC114351232, LOC114364174, LOC114365845, LOC114366617, LOC114353417, LOC114359208, LOC114360227, LOC114351682, LOC114350408, LOC114360503, LOC114355284, LOC1143…	0.5971	0.00620503	**
GO:0000980	RNA polymerase II cis-regulatory region sequence-specific DNA binding	Molecular Function	LOC114352196, LOC114358051, LOC114364163, LOC114357954, LOC114365142, LOC114350738, LOC114363865, LOC114359390, LOC114364698, LOC114355435, LOC114365598, LOC114361318, LOC114360216, LOC114366803, LOC114357259, LOC114359907, LOC114362451	0.7727	0.0062214	**
GO:0007303	cytoplasmic transport, nurse cell to oocyte	Biological Process	LOC114354070, LOC114360888, LOC114351907, LOC114365785, LOC114356989, LOC114350312, LOC114353399	1	0.00661298	**
GO:0045727	positive regulation of translation	Biological Process	LOC114359993, LOC114357368, LOC114350397, LOC114353751, LOC114358925, LOC114355717, LOC114359750	1	0.00661298	**
GO:0006024	glycosaminoglycan biosynthetic process	Biological Process	LOC114351332, LOC114352165, LOC114352413, LOC114358519, LOC114352184, LOC114353313, LOC114349767	1	0.00661298	**
GO:0035176	social behavior	Biological Process	LOC114366522, LOC114364762, LOC114351645, LOC114356671, LOC114352412, LOC114355119, LOC114349899	1	0.00661298	**
GO:0031032	actomyosin structure organization	Biological Process	LOC114359577, LOC114366420, LOC114358009, LOC114349761, LOC114352913, LOC114359605, LOC114356019	1	0.00661298	**
GO:0007428	primary branching, open tracheal system	Biological Process	LOC114357068, LOC114362047, LOC114362919, LOC114353313, LOC114358917, LOC114353577, LOC114355677	1	0.00661298	**
GO:0031935	obsolete regulation of chromatin silencing	Biological Process	LOC114355941, LOC114353235, LOC114350235, LOC114366627, LOC114354777, LOC114365908, LOC114352571	1	0.00661298	**
GO:0030718	germ-line stem cell population maintenance	Biological Process	LOC114358051, LOC114353150, LOC114363770, LOC114362684, LOC114360267, LOC114350021, LOC114360303, LOC114356355, LOC114357926, LOC114362124, LOC114360980, LOC114363236, LOC114365048, LOC114362919, LOC114362386, LOC114351295, LOC114362522, LOC114362353, LOC114349881, LOC114350064, LOC114365081, LOC114354686, LOC114360234, LOC114352253, LOC114361647, LOC114350321	0.7027	0.00675846	**
GO:0000976	transcription cis-regulatory region binding	Molecular Function	LOC114364469, LOC114352395, LOC114356710, LOC114359277, LOC114350865, LOC114359763, LOC114359275, LOC114354093, LOC114365212, LOC114357332, LOC114365005, LOC114363920, LOC114359292, LOC114356920, LOC114363041, LOC114363087, LOC114360216, LOC114365423, LOC114351004, LOC114363648	0.7407	0.00684265	**
GO:0030866	cortical actin cytoskeleton organization	Biological Process	LOC114352064, LOC114351945, LOC114352376, LOC114359793, LOC114356413, LOC114359908, LOC114362124, LOC114359307, LOC114351001, LOC114361789, LOC114361856, LOC114362005, LOC114350995, LOC114365705, LOC114350186	0.7895	0.00726683	**
GO:0007409	axonogenesis	Biological Process	LOC114356621, LOC114356680, LOC114363231, LOC114351990, LOC114363730, LOC114357837, LOC114358934, LOC114362488, LOC114361588, LOC114361517, LOC114350318, LOC114354118, LOC114351907, LOC114365785, LOC114354974, LOC114355435, LOC114364960, LOC114361856, LOC114351657, LOC114350107, LOC114360639, LOC114359881, LOC114362692, LOC114352886, LOC114362562, LOC114364692, LOC114365936, LOC114362528, LOC1143…	0.6818	0.0073805	**
GO:0007283	spermatogenesis	Biological Process	LOC114354330, LOC114359115, LOC114355219, LOC114364432, LOC114362590, LOC114363578, LOC114357213, LOC114354872, LOC114349758, LOC114357704, LOC114353380, LOC114364153, LOC114360303, LOC114356355, LOC114362212, LOC114351682, LOC114355355, LOC114351234, LOC114357926, LOC114350131, LOC114358519, LOC114355563, LOC114351571, LOC114351337, LOC114353655, LOC114360712, LOC114350769, LOC114354113, LOC1143…	0.6316	0.00821322	**
GO:0000792	heterochromatin	Cellular Component	LOC114352351, LOC114350397, LOC114364174, LOC114354895, LOC114360181, LOC114351261, LOC114360210, LOC114359226, LOC114354777, LOC114352850, LOC114355979, LOC114352571, LOC114351120	0.8125	0.00826963	**
GO:0045824	negative regulation of innate immune response	Biological Process	LOC114362639, LOC114360798, LOC114354973, LOC114363236, LOC114362647, LOC114358244, LOC114351775, LOC114364241, LOC114353980, LOC114358966, LOC114359413, LOC114351870, LOC114358962	0.8125	0.00826963	**
GO:0030496	midbody	Cellular Component	LOC114364271, LOC114356599, LOC114366751, LOC114353726, LOC114352630, LOC114361236, LOC114365489, LOC114365845, LOC114363987, LOC114355833, LOC114357056, LOC114349719, LOC114358901, LOC114350899, LOC114358374, LOC114366207, LOC114366710, LOC114355689, LOC114359404, LOC114351146, LOC114354763	0.7241	0.00858882	**
GO:0046856	phosphatidylinositol dephosphorylation	Biological Process	LOC114361656, LOC114355750, LOC114362356, LOC114351645, LOC114360354, LOC114350131, LOC114350514, LOC114350544, LOC114362067	0.9	0.00883324	**
GO:0012506	vesicle membrane	Cellular Component	LOC114366451, LOC114349676, LOC114351571, LOC114351799, LOC114356344, LOC114360365, LOC114359404, LOC114362067, LOC114356587	0.9	0.00883324	**
GO:0046425	regulation of receptor signaling pathway via JAK-STAT	Biological Process	LOC114361238, LOC114362462, LOC114364598, LOC114363472, LOC114351054, LOC114363051, LOC114353737, LOC114358736, LOC114360814, LOC114356612, LOC114350321	0.8462	0.00897788	**
GO:0007405	neuroblast proliferation	Biological Process	LOC114349845, LOC114362462, LOC114352794, LOC114354026, LOC114351295, LOC114353404, LOC114350867, LOC114350995, LOC114356925, LOC114356989, LOC114363043	0.8462	0.00897788	**
GO:0007031	peroxisome organization	Biological Process	LOC114358988, LOC114353309, LOC114359195, LOC114365053, LOC114366617, LOC114359469, LOC114356948, LOC114359259, LOC114357962, LOC114351545, LOC114366777	0.8462	0.00897788	**
GO:0016476	regulation of embryonic cell shape	Biological Process	LOC114364163, LOC114363770, LOC114359040, LOC114366228, LOC114351571, LOC114366499, LOC114352765, LOC114365412, LOC114350995, LOC114352253, LOC114359051	0.8462	0.00897788	**
GO:0032482	Rab protein signal transduction	Biological Process	LOC114356771, LOC114366489, LOC114351420, LOC114352966, LOC114351622, LOC114362124, LOC114365572, LOC114364490, LOC114354882, LOC114355977, LOC114359649	0.8462	0.00897788	**
GO:0045732	positive regulation of protein catabolic process	Biological Process	LOC114357118, LOC114352794, LOC114363693, LOC114365558, LOC114364970, LOC114362875, LOC114354914, LOC114350107, LOC114365406, LOC114364868, LOC114360915	0.8462	0.00897788	**
GO:0017137	small GTPase binding	Molecular Function	LOC114362711, LOC114358978, LOC114350975, LOC114350871, LOC114354035, LOC114352064, LOC114364227, LOC114350193, LOC114364134, LOC114362703, LOC114359260, LOC114350604, LOC114356771, LOC114354771, LOC114363290, LOC114365845, LOC114350682, LOC114362519, LOC114352115, LOC114359793, LOC114354208, LOC114351153, LOC114350318, LOC114355647, LOC114359856, LOC114363929, LOC114361789, LOC114357850, LOC1143…	0.625	0.00942537	**
GO:0008347	glial cell migration	Biological Process	LOC114362456, LOC114350075, LOC114357068, LOC114364122, LOC114360760, LOC114360267, LOC114349795, LOC114354026, LOC114351234, LOC114354895, LOC114351295, LOC114359226, LOC114356581, LOC114361841, LOC114366055, LOC114350995	0.7619	0.0100281	*
GO:0008345	larval locomotory behavior	Biological Process	LOC114357521, LOC114349950, LOC114358961, LOC114355503, LOC114364762, LOC114364229, LOC114357168, LOC114364835, LOC114353417, LOC114365723, LOC114355928, LOC114360840, LOC114353538, LOC114351338, LOC114352014, LOC114352960	0.7619	0.0100281	*
GO:0007271	synaptic transmission, cholinergic	Biological Process	LOC114362028, LOC114365111, LOC114362846, LOC114359412, LOC114359376, LOC114358289, LOC114349777, LOC114365708, LOC114365790, LOC114349775, LOC114360310, LOC114356852, LOC114351046, LOC114356905, LOC114354442, LOC114349949	0.7619	0.0100281	*
GO:0031072	heat shock protein binding	Molecular Function	LOC114363817, LOC114366595, LOC114354179, LOC114359198, LOC114359780, LOC114353804, LOC114360931, LOC114364089, LOC114353217, LOC114354259, LOC114363773, LOC114354725, LOC114356221, LOC114363473, LOC114349899, LOC114366206	0.7619	0.0100281	*
GO:0007400	neuroblast fate determination	Biological Process	LOC114349918, LOC114355284, LOC114354026, LOC114357841, LOC114355299, LOC114363919, LOC114351295, LOC114356062, LOC114361841, LOC114353029, LOC114356925, LOC114357259, LOC114359574, LOC114357840, LOC114363043, LOC114354036	0.7619	0.0100281	*
GO:0007165	signal transduction	Biological Process	LOC114355556, LOC114364064, LOC114362639, LOC114365769, LOC114350614, LOC114352828, LOC114354781, LOC114355130, LOC114364613, LOC114357785, LOC114359573, LOC114366576, LOC114356756, LOC114356296, LOC114352021, LOC114361393, LOC114356660, LOC114349709, LOC114363981, LOC114364871, LOC114358797, LOC114364577, LOC114356487, LOC114362310, LOC114358289, LOC114353361, LOC114364369, LOC114350828, LOC1143…	0.5799	0.010085	*
GO:0008045	motor neuron axon guidance	Biological Process	LOC114350075, LOC114355219, LOC114354648, LOC114349584, LOC114353040, LOC114357651, LOC114357599, LOC114365458, LOC114364674, LOC114355637, LOC114357954, LOC114365682, LOC114361623, LOC114349615, LOC114364809, LOC114354455, LOC114364154, LOC114366384, LOC114354558, LOC114360888, LOC114355783, LOC114362700, LOC114358950, LOC114351489, LOC114361219, LOC114351338, LOC114354662, LOC114354733, LOC1143…	0.6301	0.010135	*
GO:0022416	chaeta development	Biological Process	LOC114358194, LOC114362253, LOC114353453, LOC114353470, LOC114360342, LOC114359073, LOC114349858, LOC114363350, LOC114355284, LOC114351247, LOC114354017, LOC114350057, LOC114362124, LOC114360927, LOC114351819, LOC114359492, LOC114359307, LOC114366698, LOC114351295, LOC114359099, LOC114353471, LOC114350483, LOC114365412, LOC114361318, LOC114365861, LOC114351373, LOC114365705, LOC114366395, LOC1143…	0.66	0.0106293	*
GO:0016324	apical plasma membrane	Cellular Component	LOC114363639, LOC114352064, LOC114351321, LOC114356945, LOC114359040, LOC114366228, LOC114362684, LOC114362789, LOC114365947, LOC114352583, LOC114363857, LOC114352061, LOC114351645, LOC114349823, LOC114355264, LOC114365003, LOC114365710, LOC114366612, LOC114356413, LOC114366465, LOC114360687, LOC114351571, LOC114349863, LOC114361087, LOC114358072, LOC114363919, LOC114350899, LOC114353204, LOC1143…	0.6267	0.0108589	*
GO:0015629	actin cytoskeleton	Cellular Component	LOC114354070, LOC114354479, LOC114358961, LOC114360207, LOC114353575, LOC114350742, LOC114357845, LOC114364249, LOC114361350, LOC114356744, LOC114358591, LOC114361020, LOC114357239, LOC114366612, LOC114349719, LOC114363136, LOC114356413, LOC114360888, LOC114351799, LOC114353664, LOC114352056, LOC114356243, LOC114359810, LOC114349807, LOC114357664, LOC114360804	0.6842	0.011535	*
GO:0045879	negative regulation of smoothened signaling pathway	Biological Process	LOC114353132, LOC114359374, LOC114364154, LOC114350008, LOC114360840, LOC114356310, LOC114365158, LOC114357529, LOC114351660, LOC114365681, LOC114360365, LOC114356587, LOC114366783, LOC114355400	0.7778	0.0119619	*
GO:0048471	perinuclear region of cytoplasm	Cellular Component	LOC114354070, LOC114352776, LOC114351443, LOC114355503, LOC114362693, LOC114359822, LOC114357213, LOC114358390, LOC114353028, LOC114365845, LOC114359780, LOC114366617, LOC114356355, LOC114353361, LOC114354568, LOC114355833, LOC114361193, LOC114357405, LOC114350098, LOC114363925, LOC114357926, LOC114362124, LOC114360888, LOC114365018, LOC114364970, LOC114358387, LOC114351327, LOC114355207, LOC1143…	0.6061	0.0120127	*
GO:0010468	regulation of gene expression	Biological Process	LOC114360260, LOC114352510, LOC114356871, LOC114350524, LOC114364210, LOC114358263, LOC114354499, LOC114352735, LOC114354568, LOC114352277, LOC114365046, LOC114350191, LOC114366698, LOC114351028, LOC114359006, LOC114364698, LOC114355435, LOC114353980, LOC114352976, LOC114355323, LOC114365207, LOC114363920, LOC114351286, LOC114351925, LOC114356920, LOC114361318, LOC114366540, LOC114353322, LOC1143…	0.6393	0.0123729	*
GO:0031410	cytoplasmic vesicle	Cellular Component	LOC114350871, LOC114352817, LOC114354579, LOC114360977, LOC114365845, LOC114358483, LOC114362517, LOC114351622, LOC114355561, LOC114364238, LOC114355264, LOC114354262, LOC114362124, LOC114352670, LOC114363051, LOC114351295, LOC114354709, LOC114358374, LOC114361944, LOC114365765, LOC114355528, LOC114355308, LOC114361951, LOC114358835, LOC114362011, LOC114351241, LOC114363571, LOC114350995, LOC1143…	0.6481	0.012955	*
GO:0072499	photoreceptor cell axon guidance	Biological Process	LOC114366352, LOC114365769, LOC114365489, LOC114365458, LOC114352191, LOC114356744, LOC114356413, LOC114351657, LOC114359188, LOC114352886, LOC114350456, LOC114357338, LOC114361155, LOC114364609, LOC114365705, LOC114356989, LOC114349988, LOC114354235, LOC114362528, LOC114351495	0.7143	0.0130147	*
GO:0045165	cell fate commitment	Biological Process	LOC114359573, LOC114363551, LOC114351618, LOC114357651, LOC114352395, LOC114357954, LOC114358965, LOC114354026, LOC114355123, LOC114353823, LOC114362522, LOC114363783, LOC114359230, LOC114362159, LOC114350672, LOC114350689, LOC114355119, LOC114350680, LOC114355137, LOC114365125	0.7143	0.0130147	*
GO:0007298	border follicle cell migration	Biological Process	LOC114362456, LOC114362204, LOC114351611, LOC114364163, LOC114353150, LOC114365118, LOC114359405, LOC114349818, LOC114363987, LOC114359612, LOC114357946, LOC114355961, LOC114356919, LOC114362124, LOC114363469, LOC114350304, LOC114351907, LOC114361049, LOC114350899, LOC114351194, LOC114365785, LOC114351834, LOC114351295, LOC114362522, LOC114356139, LOC114365765, LOC114352992, LOC114360496, LOC1143…	0.6173	0.0130871	*
GO:0007269	neurotransmitter secretion	Biological Process	LOC114350418, LOC114366752, LOC114353630, LOC114350866, LOC114362901, LOC114354931, LOC114366063, LOC114364122, LOC114357738, LOC114357488, LOC114361000, LOC114349818, LOC114353417, LOC114351622, LOC114349661, LOC114357039, LOC114355647, LOC114353573, LOC114350626, LOC114359866, LOC114356224, LOC114352992, LOC114358928, LOC114358171, LOC114356754, LOC114356378, LOC114357314, LOC114352555, LOC1143…	0.6596	0.0132847	*
GO:0005654	nucleoplasm	Cellular Component	LOC114352351, LOC114365578, LOC114362769, LOC114359993, LOC114359212, LOC114357422, LOC114363817, LOC114356628, LOC114357046, LOC114366634, LOC114363321, LOC114364598, LOC114360862, LOC114351573, LOC114351377, LOC114356599, LOC114363962, LOC114353201, LOC114359414, LOC114358380, LOC114351059, LOC114357963, LOC114362328, LOC114355514, LOC114365630, LOC114365118, LOC114364122, LOC114364229, LOC1143…	0.5556	0.0134121	*
GO:0030206	chondroitin sulfate biosynthetic process	Biological Process	LOC114355401, LOC114353479, LOC114352413, LOC114356578, LOC114353313, LOC114366157	1	0.0135486	*
GO:0005920	smooth septate junction	Cellular Component	LOC114366067, LOC114361852, LOC114358009, LOC114357321, LOC114359605, LOC114356612	1	0.0135486	*
GO:0048619	embryonic hindgut morphogenesis	Biological Process	LOC114360678, LOC114358081, LOC114365558, LOC114358090, LOC114352774, LOC114350352	1	0.0135486	*
GO:0001046	core promoter sequence-specific DNA binding	Molecular Function	LOC114360029, LOC114352877, LOC114353415, LOC114363069, LOC114350976, LOC114354311	1	0.0135486	*
GO:0003841	1-acylglycerol-3-phosphate O-acyltransferase activity	Molecular Function	LOC114360162, LOC114366099, LOC114359344, LOC114360039, LOC114359308, LOC114364581	1	0.0135486	*
GO:0007315	pole plasm assembly	Biological Process	LOC114363895, LOC114356413, LOC114364970, LOC114363913, LOC114363919, LOC114351152	1	0.0135486	*
GO:0048646	anatomical structure formation involved in morphogenesis	Biological Process	LOC114357651, LOC114353823, LOC114350672, LOC114353433, LOC114350689, LOC114350680	1	0.0135486	*
GO:0015014	heparan sulfate proteoglycan biosynthetic process, polysaccharide chain biosynthetic process	Biological Process	LOC114352413, LOC114358519, LOC114352184, LOC114353313, LOC114349767, LOC114362608	1	0.0135486	*
GO:0045429	positive regulation of nitric oxide biosynthetic process	Biological Process	LOC114364871, LOC114362157, LOC114361193, LOC114364869, LOC114349907, LOC114360528	1	0.0135486	*
GO:0051017	actin filament bundle assembly	Biological Process	LOC114350102, LOC114364653, LOC114366774, LOC114353575, LOC114355404, LOC114358591, LOC114355887, LOC114350995, LOC114360188, LOC114352398, LOC114353913, LOC114354120	0.8	0.0139948	*
GO:0008103	oocyte microtubule cytoskeleton polarization	Biological Process	LOC114365769, LOC114357328, LOC114362124, LOC114365158, LOC114359292, LOC114364418, LOC114366366, LOC114354894, LOC114366783, LOC114366521, LOC114356601, LOC114359011	0.8	0.0139948	*
GO:0043524	negative regulation of neuron apoptotic process	Biological Process	LOC114366592, LOC114355503, LOC114353361, LOC114350408, LOC114364011, LOC114365463, LOC114359389, LOC114357259, LOC114350033, LOC114351455, LOC114349899, LOC114352960	0.8	0.0139948	*
GO:0003007	heart morphogenesis	Biological Process	LOC114353201, LOC114353751, LOC114355856, LOC114357954, LOC114362157, LOC114365765, LOC114361841, LOC114359116, LOC114351925, LOC114365081, LOC114350642, LOC114356978	0.8	0.0139948	*
GO:0000790	chromatin	Cellular Component	LOC114352773, LOC114351059, LOC114355584, LOC114359841, LOC114352395, LOC114365731, LOC114361817, LOC114355106, LOC114351529, LOC114355072, LOC114357885, LOC114356684, LOC114362114, LOC114362668, LOC114364132, LOC114353235, LOC114360973, LOC114351555, LOC114364772, LOC114359390, LOC114359482, LOC114354794, LOC114355437, LOC114350072, LOC114362265, LOC114351261, LOC114360371, LOC114363920, LOC1143…	0.6429	0.0141515	*
GO:0005912	adherens junction	Cellular Component	LOC114351321, LOC114366800, LOC114359405, LOC114361588, LOC114363857, LOC114349823, LOC114365710, LOC114355887, LOC114360589, LOC114357361, LOC114352316, LOC114356413, LOC114366443, LOC114351571, LOC114350065, LOC114349863, LOC114351907, LOC114350899, LOC114365785, LOC114351295, LOC114358933, LOC114365412, LOC114359053, LOC114364693, LOC114349798, LOC114353220, LOC114358064, LOC114362562, LOC1143…	0.6429	0.0141515	*
GO:0006351	transcription, DNA-templated	Biological Process	LOC114359415, LOC114353513, LOC114365895, LOC114363321, LOC114353201, LOC114356899, LOC114359414, LOC114357837, LOC114356353, LOC114352311, LOC114364153, LOC114353040, LOC114360075, LOC114365731, LOC114351057, LOC114358967, LOC114356082, LOC114355833, LOC114363069, LOC114356684, LOC114354044, LOC114359010, LOC114354633, LOC114353235, LOC114354585, LOC114365866, LOC114362969, LOC114365975, LOC1143…	0.6042	0.0145844	*
GO:0043087	regulation of GTPase activity	Biological Process	LOC114362711, LOC114362204, LOC114358978, LOC114349642, LOC114366008, LOC114353751, LOC114359260, LOC114366800, LOC114362490, LOC114355678, LOC114350682, LOC114349818, LOC114365354, LOC114363741, LOC114365537, LOC114350318, LOC114349801, LOC114365584, LOC114362362, LOC114365879, LOC114353195, LOC114363929, LOC114362314, LOC114361446, LOC114355719, LOC114362895, LOC114363525, LOC114359214	0.6667	0.0148932	*
GO:0019991	septate junction assembly	Biological Process	LOC114366711, LOC114366352, LOC114362639, LOC114353826, LOC114360195, LOC114363752, LOC114364339, LOC114358636, LOC114356422, LOC114349886, LOC114352057, LOC114363054, LOC114358557, LOC114351356, LOC114358009, LOC114358684, LOC114361087, LOC114362647, LOC114351391, LOC114358736, LOC114349885, LOC114357321, LOC114359605, LOC114352886, LOC114354407, LOC114362005, LOC114356612, LOC114365700, LOC1143…	0.6379	0.0153652	*
GO:0030036	actin cytoskeleton organization	Biological Process	LOC114361171, LOC114353575, LOC114362760, LOC114357845, LOC114350627, LOC114361588, LOC114359780, LOC114352661, LOC114362268, LOC114354262, LOC114355534, LOC114365710, LOC114361172, LOC114356413, LOC114350065, LOC114363469, LOC114363913, LOC114351907, LOC114358072, LOC114351194, LOC114365785, LOC114352056, LOC114350598, LOC114361856, LOC114357786, LOC114359810, LOC114349606, LOC114350995, LOC1143…	0.6379	0.0153652	*
GO:0001700	embryonic development via the syncytial blastoderm	Biological Process	LOC114358881, LOC114362617, LOC114352773, LOC114351377, LOC114362098, LOC114359032, LOC114353741, LOC114359208, LOC114351682, LOC114366288, LOC114365558, LOC114363526, LOC114351255, LOC114355435, LOC114351186, LOC114350483, LOC114356026, LOC114365806, LOC114354467, LOC114354388, LOC114356260	0.7	0.015546	*
GO:0008101	BMP signaling pathway	Biological Process	LOC114352196, LOC114352413, LOC114350021, LOC114365558, LOC114363236, LOC114352184, LOC114365504, LOC114360843, LOC114349767, LOC114357278	0.8333	0.0157877	*
GO:0030335	positive regulation of cell migration	Biological Process	LOC114351443, LOC114362693, LOC114365703, LOC114362157, LOC114355534, LOC114349751, LOC114351907, LOC114363624, LOC114365785, LOC114349983	0.8333	0.0157877	*
GO:0035017	cuticle pattern formation	Biological Process	LOC114353575, LOC114355404, LOC114366228, LOC114362684, LOC114350631, LOC114364970, LOC114359209, LOC114359657, LOC114359639, LOC114359907	0.8333	0.0157877	*
GO:0035097	histone methyltransferase complex	Cellular Component	LOC114363027, LOC114359841, LOC114364122, LOC114364174, LOC114359793, LOC114354044, LOC114364385, LOC114364748, LOC114366698, LOC114351277	0.8333	0.0157877	*
GO:0001525	angiogenesis	Biological Process	LOC114363715, LOC114351645, LOC114363865, LOC114363625, LOC114353873, LOC114365463, LOC114366709, LOC114354935, LOC114362687, LOC114352715	0.8333	0.0157877	*
GO:0030031	cell projection assembly	Biological Process	LOC114352376, LOC114361020, LOC114354262, LOC114359908, LOC114359307, LOC114351194, LOC114362522, LOC114361856, LOC114362562, LOC114365705	0.8333	0.0157877	*
GO:0035282	segmentation	Biological Process	LOC114354742, LOC114364072, LOC114362114, LOC114366252, LOC114354709, LOC114359482, LOC114357529, LOC114356925, LOC114357278, LOC114361423	0.8333	0.0157877	*
GO:0050965	detection of temperature stimulus involved in sensory perception of pain	Biological Process	LOC114360128, LOC114352443, LOC114362756, LOC114362302, LOC114359714, LOC114364092, LOC114352186, LOC114361780, LOC114354933, LOC114357365, LOC114351693, LOC114356989, LOC114354689, LOC114356636, LOC114361696	0.75	0.0159723	*
GO:0007494	midgut development	Biological Process	LOC114358346, LOC114352196, LOC114365578, LOC114355012, LOC114350497, LOC114351611, LOC114359032, LOC114353150, LOC114360227, LOC114354662, LOC114351001, LOC114354709, LOC114360216, LOC114364622, LOC114364585	0.75	0.0159723	*
GO:0007160	cell-matrix adhesion	Biological Process	LOC114354855, LOC114351611, LOC114361852, LOC114353150, LOC114366228, LOC114359330, LOC114366567, LOC114351066, LOC114362824, LOC114360120, LOC114366499, LOC114358176, LOC114359051, LOC114364585, LOC114354886	0.75	0.0159723	*
GO:0051568	histone H3-K4 methylation	Biological Process	LOC114366718, LOC114355584, LOC114364122, LOC114363732, LOC114361712, LOC114364219, LOC114359793, LOC114363526, LOC114364748, LOC114365765, LOC114350072, LOC114356904, LOC114351277, LOC114356568, LOC114355120	0.75	0.0159723	*
GO:0071456	cellular response to hypoxia	Biological Process	LOC114366752, LOC114361761, LOC114357942, LOC114353751, LOC114359198, LOC114363350, LOC114349795, LOC114355833, LOC114360594, LOC114351645, LOC114363925, LOC114355871, LOC114357188, LOC114362902, LOC114364799, LOC114354085, LOC114352715, LOC114354959	0.72	0.0162061	*
GO:0000151	ubiquitin ligase complex	Cellular Component	LOC114358050, LOC114356760, LOC114351692, LOC114351659, LOC114359789, LOC114361152, LOC114365558, LOC114362194, LOC114356510, LOC114353736, LOC114366631, LOC114352573, LOC114355502, LOC114359041, LOC114361447, LOC114363032, LOC114356836, LOC114361722	0.72	0.0162061	*
GO:0014019	neuroblast development	Biological Process	LOC114357521, LOC114354026, LOC114351295, LOC114359006, LOC114355435, LOC114359881, LOC114356925, LOC114363814	0.8889	0.0164471	*
GO:0030512	negative regulation of transforming growth factor beta receptor signaling pathway	Biological Process	LOC114353513, LOC114359381, LOC114358965, LOC114350629, LOC114363236, LOC114357017, LOC114364698, LOC114354935	0.8889	0.0164471	*
GO:0007446	imaginal disc growth	Biological Process	LOC114355497, LOC114361465, LOC114350863, LOC114351295, LOC114363783, LOC114360814, LOC114359053, LOC114349659	0.8889	0.0164471	*
GO:0045807	positive regulation of endocytosis	Biological Process	LOC114354579, LOC114354026, LOC114356413, LOC114355568, LOC114350626, LOC114365178, LOC114364868, LOC114359011	0.8889	0.0164471	*
GO:0005720	heterochromatin	Cellular Component	LOC114352138, LOC114365076, LOC114364174, LOC114355833, LOC114350591, LOC114355979, LOC114353053, LOC114360316	0.8889	0.0164471	*
GO:0009790	embryo development	Biological Process	LOC114360977, LOC114365947, LOC114354568, LOC114353415, LOC114358009, LOC114359605, LOC114356612, LOC114350312	0.8889	0.0164471	*
GO:0061512	protein localization to cilium	Biological Process	LOC114363518, LOC114366236, LOC114363243, LOC114365190, LOC114365366, LOC114361202, LOC114355889, LOC114351995	0.8889	0.0164471	*
GO:0007297	ovarian follicle cell migration	Biological Process	LOC114365003, LOC114351295, LOC114357786, LOC114362562, LOC114364976, LOC114353399, LOC114352460, LOC114357278	0.8889	0.0164471	*
GO:0009636	response to toxic substance	Biological Process	LOC114366567, LOC114351183, LOC114356584, LOC114362402, LOC114353788, LOC114363410, LOC114363899, LOC114357406	0.8889	0.0164471	*
GO:0055037	recycling endosome	Cellular Component	LOC114361827, LOC114363752, LOC114351420, LOC114352966, LOC114357170, LOC114359793, LOC114362124, LOC114366086, LOC114364856, LOC114349874, LOC114363051, LOC114354882, LOC114361826, LOC114362314, LOC114356648, LOC114351241, LOC114360667, LOC114356414, LOC114362562, LOC114353925, LOC114359730, LOC114365406, LOC114357314, LOC114359649, LOC114364408	0.6757	0.0165518	*
GO:0006357	regulation of transcription by RNA polymerase II	Biological Process	LOC114352351, LOC114356794, LOC114363542, LOC114358051, LOC114352773, LOC114352088, LOC114364441, LOC114359414, LOC114364163, LOC114363027, LOC114365206, LOC114358263, LOC114365118, LOC114352877, LOC114351852, LOC114364469, LOC114366282, LOC114353870, LOC114364251, LOC114350201, LOC114358967, LOC114365195, LOC114350021, LOC114359208, LOC114357097, LOC114349795, LOC114360233, LOC114351616, LOC1143…	0.5616	0.0168425	*
GO:0005929	cilium	Cellular Component	LOC114356131, LOC114361216, LOC114350482, LOC114364525, LOC114351513, LOC114349649, LOC114349914, LOC114363518, LOC114365229, LOC114357030, LOC114355563, LOC114349571, LOC114366236, LOC114356390, LOC114366542, LOC114363243, LOC114352976, LOC114366750, LOC114355308, LOC114351660, LOC114364357, LOC114358064, LOC114362484, LOC114363582, LOC114360365, LOC114351129, LOC114365190, LOC114361658, LOC1143…	0.6415	0.017619	*
GO:0050829	defense response to Gram-negative bacterium	Biological Process	LOC114353601, LOC114362639, LOC114364070, LOC114354855, LOC114352297, LOC114354872, LOC114364871, LOC114360354, LOC114365127, LOC114357001, LOC114365165, LOC114363236, LOC114362647, LOC114358279, LOC114358244, LOC114349905, LOC114364869, LOC114358287, LOC114360814, LOC114354156, LOC114362692, LOC114358966, LOC114351241, LOC114351413, LOC114351676, LOC114362260, LOC114356360, LOC114359031, LOC1143…	0.6415	0.017619	*
GO:0005918	septate junction	Cellular Component	LOC114366711, LOC114366352, LOC114362639, LOC114355913, LOC114360195, LOC114366420, LOC114363752, LOC114364339, LOC114358636, LOC114356422, LOC114349886, LOC114363054, LOC114363857, LOC114358557, LOC114351356, LOC114358009, LOC114358684, LOC114349863, LOC114361087, LOC114362647, LOC114351391, LOC114358736, LOC114349885, LOC114359605, LOC114352886, LOC114354407, LOC114356612, LOC114365700, LOC1143…	0.629	0.0178297	*
GO:0010628	positive regulation of gene expression	Biological Process	LOC114365034, LOC114357939, LOC114365118, LOC114357749, LOC114363547, LOC114364871, LOC114353132, LOC114361193, LOC114350780, LOC114353873, LOC114355647, LOC114353918, LOC114351295, LOC114362522, LOC114364869, LOC114350107, LOC114365806, LOC114359548, LOC114356656, LOC114353255, LOC114349607, LOC114352715	0.6875	0.018154	*
GO:0007423	sensory organ development	Biological Process	LOC114354579, LOC114351618, LOC114356084, LOC114362684, LOC114352021, LOC114361588, LOC114359156, LOC114359612, LOC114350738, LOC114366019, LOC114351295, LOC114350387, LOC114351255, LOC114356062, LOC114351186, LOC114363424, LOC114354686, LOC114365834, LOC114366251, LOC114363388, LOC114354572, LOC114354036	0.6875	0.018154	*
GO:0007186	G protein-coupled receptor signaling pathway	Biological Process	LOC114351346, LOC114363193, LOC114358945, LOC114354931, LOC114358673, LOC114349573, LOC114365098, LOC114352629, LOC114350668, LOC114366694, LOC114357762, LOC114361960, LOC114362141, LOC114365108, LOC114362157, LOC114366405, LOC114366703, LOC114358344, LOC114356979, LOC114365490, LOC114362122, LOC114365513, LOC114365723, LOC114361770, LOC114358203, LOC114364660, LOC114351035, LOC114362467, LOC1143…	0.5926	0.0186003	*
GO:0016203	muscle attachment	Biological Process	LOC114351611, LOC114353150, LOC114358288, LOC114360267, LOC114361588, LOC114353361, LOC114356995, LOC114358520, LOC114359612, LOC114361020, LOC114357946, LOC114363469, LOC114362522, LOC114362824, LOC114355719, LOC114364763, LOC114365687, LOC114362866, LOC114364744, LOC114350995, LOC114354903, LOC114365705, LOC114360032, LOC114350357, LOC114364585, LOC114359331	0.6667	0.0186881	*
GO:0001654	eye development	Biological Process	LOC114352912, LOC114354568, LOC114357766, LOC114354742, LOC114351985, LOC114352087, LOC114366252, LOC114362301, LOC114362522, LOC114358287, LOC114357529, LOC114351277, LOC114365681	0.7647	0.019445	*
GO:0008039	synaptic target recognition	Biological Process	LOC114362061, LOC114352844, LOC114361039, LOC114356816, LOC114351274, LOC114356422, LOC114359343, LOC114359612, LOC114363720, LOC114364268, LOC114365804, LOC114361746, LOC114356635, LOC114363624, LOC114355568, LOC114362108, LOC114363883, LOC114352114, LOC114352283	0.7037	0.0194944	*
GO:0008354	germ cell migration	Biological Process	LOC114358367, LOC114352196, LOC114362639, LOC114357046, LOC114350021, LOC114364809, LOC114353804, LOC114359696, LOC114357909, LOC114351394, LOC114362647, LOC114352593, LOC114354665, LOC114351277, LOC114364685, LOC114362562, LOC114360216, LOC114349767, LOC114350804	0.7037	0.0194944	*
GO:0006342	heterochromatin assembly	Biological Process	LOC114350233, LOC114351754, LOC114351734, LOC114365076, LOC114349918, LOC114359208, LOC114355072, LOC114357885, LOC114350008, LOC114354044, LOC114364385, LOC114351572, LOC114358186, LOC114354794, LOC114363087, LOC114351120, LOC114351528, LOC114351004, LOC114351399	0.7037	0.0194944	*
GO:0043065	positive regulation of apoptotic process	Biological Process	LOC114349799, LOC114351868, LOC114350913, LOC114362301, LOC114351337, LOC114350912, LOC114359654, LOC114361744, LOC114363228, LOC114354487, LOC114358287, LOC114350107, LOC114359053, LOC114365681, LOC114351146, LOC114352715, LOC114351399, LOC114359863, LOC114349899	0.7037	0.0194944	*
GO:0005737	cytoplasm	Cellular Component	LOC114354330, LOC114358367, LOC114354070, LOC114350472, LOC114350866, LOC114366730, LOC114356131, LOC114359979, LOC114352351, LOC114364064, LOC114357981, LOC114363017, LOC114365578, LOC114352435, LOC114363124, LOC114363639, LOC114363010, LOC114355654, LOC114356794, LOC114365486, LOC114358126, LOC114364861, LOC114359993, LOC114358499, LOC114351382, LOC114364456, LOC114353919, LOC114354915, LOC1143…	0.511	0.0198866	*
GO:0007224	smoothened signaling pathway	Biological Process	LOC114362617, LOC114352630, LOC114354846, LOC114366658, LOC114351618, LOC114364122, LOC114358154, LOC114352413, LOC114356922, LOC114363826, LOC114353482, LOC114358372, LOC114361465, LOC114359895, LOC114352184, LOC114354882, LOC114353313, LOC114360371, LOC114359209, LOC114351660, LOC114360365, LOC114361658, LOC114349767, LOC114349718, LOC114358829, LOC114363452, LOC114359907, LOC114356587, LOC1143…	0.6458	0.0201694	*
GO:0005911	cell-cell junction	Cellular Component	LOC114359335, LOC114349845, LOC114355391, LOC114366063, LOC114363987, LOC114357361, LOC114351907, LOC114350899, LOC114350250, LOC114351799, LOC114365785, LOC114358933, LOC114359978, LOC114356311, LOC114355331, LOC114350716	0.7273	0.0201795	*
GO:0001228	DNA-binding transcription activator activity, RNA polymerase II-specific	Molecular Function	LOC114357651, LOC114351232, LOC114350201, LOC114362212, LOC114353823, LOC114352036, LOC114350672, LOC114355323, LOC114350689, LOC114349607, LOC114353982, LOC114352715, LOC114350680, LOC114363648, LOC114350702, LOC114362451	0.7273	0.0201795	*
GO:0004930	G protein-coupled receptor activity	Molecular Function	LOC114351346, LOC114357025, LOC114366686, LOC114358673, LOC114349573, LOC114355538, LOC114350668, LOC114357762, LOC114361960, LOC114354038, LOC114366405, LOC114358344, LOC114356979, LOC114365490, LOC114365723, LOC114362102, LOC114358203, LOC114362467, LOC114353538, LOC114363091, LOC114358426, LOC114350670, LOC114352829, LOC114363887, LOC114350669, LOC114361630, LOC114362768, LOC114362005, LOC1143…	0.6212	0.0203237	*
GO:0005887	integral component of plasma membrane	Cellular Component	LOC114356004, LOC114362061, LOC114360686, LOC114354328, LOC114353711, LOC114353472, LOC114352118, LOC114358869, LOC114365310, LOC114366352, LOC114361197, LOC114355822, LOC114353603, LOC114366065, LOC114358096, LOC114362639, LOC114353067, LOC114356915, LOC114361225, LOC114365155, LOC114366067, LOC114360728, LOC114357025, LOC114358945, LOC114364127, LOC114350857, LOC114355497, LOC114362443, LOC1143…	0.5267	0.0203934	*
GO:0008283	cell population proliferation	Biological Process	LOC114350866, LOC114365578, LOC114351100, LOC114354781, LOC114361866, LOC114355497, LOC114360372, LOC114359891, LOC114357213, LOC114356241, LOC114361864, LOC114360110, LOC114353361, LOC114351616, LOC114366734, LOC114352794, LOC114363131, LOC114352300, LOC114359010, LOC114364132, LOC114358415, LOC114364259, LOC114363783, LOC114365765, LOC114358736, LOC114350107, LOC114358928, LOC114350064, LOC1143…	0.6316	0.0205818	*
GO:0016020	membrane	Cellular Component	LOC114362533, LOC114354330, LOC114363928, LOC114358367, LOC114352109, LOC114352688, LOC114363454, LOC114362445, LOC114356828, LOC114352828, LOC114354177, LOC114357226, LOC114361596, LOC114363817, LOC114351142, LOC114349642, LOC114360728, LOC114366343, LOC114362392, LOC114366008, LOC114353342, LOC114356680, LOC114361603, LOC114353872, LOC114355124, LOC114364733, LOC114360862, LOC114364146, LOC1143…	0.5329	0.0211925	*
GO:0007616	long-term memory	Biological Process	LOC114361171, LOC114352510, LOC114362626, LOC114354577, LOC114358154, LOC114362229, LOC114350766, LOC114356919, LOC114361172, LOC114358684, LOC114360888, LOC114354521, LOC114352670, LOC114351338, LOC114363919, LOC114355717, LOC114351295, LOC114350192, LOC114359048, LOC114352992, LOC114361446, LOC114365005, LOC114350767, LOC114360606, LOC114354686, LOC114366803, LOC114359248, LOC114356754, LOC1143…	0.64	0.0219591	*
GO:0043025	neuronal cell body	Cellular Component	LOC114359049, LOC114358961, LOC114355124, LOC114366522, LOC114353575, LOC114353726, LOC114354472, LOC114357963, LOC114350104, LOC114359343, LOC114363617, LOC114357892, LOC114362310, LOC114352966, LOC114365708, LOC114351694, LOC114362124, LOC114350318, LOC114353538, LOC114364490, LOC114361073, LOC114351928, LOC114362897, LOC114352249, LOC114354882, LOC114364535, LOC114361655, LOC114355649, LOC1143…	0.6049	0.0228327	*
GO:0019233	sensory perception of pain	Biological Process	LOC114354330, LOC114364619, LOC114359689, LOC114357355, LOC114366175, LOC114352092, LOC114357064, LOC114362232, LOC114361744, LOC114365554, LOC114358602, LOC114364457, LOC114359364, LOC114355479, LOC114363809, LOC114361701, LOC114355246, LOC114365112, LOC114352591, LOC114355611	0.6897	0.02285	*
GO:0006906	vesicle fusion	Biological Process	LOC114350418, LOC114353630, LOC114350937, LOC114350295, LOC114361159, LOC114352064, LOC114360034, LOC114357488, LOC114354635, LOC114353417, LOC114363088, LOC114366782, LOC114359338, LOC114356110, LOC114357973, LOC114358086, LOC114352188, LOC114358928, LOC114350959, LOC114363334	0.6897	0.02285	*
GO:0042166	acetylcholine binding	Molecular Function	LOC114362028, LOC114359376, LOC114352521, LOC114349777, LOC114365790, LOC114349775, LOC114360310, LOC114356852, LOC114351046, LOC114354442, LOC114349949	0.7857	0.0233796	*
GO:0005385	zinc ion transmembrane transporter activity	Molecular Function	LOC114353552, LOC114364733, LOC114356945, LOC114361619, LOC114352583, LOC114357167, LOC114365138, LOC114353204, LOC114353786, LOC114354433, LOC114350477	0.7857	0.0233796	*
GO:0007615	anesthesia-resistant memory	Biological Process	LOC114357025, LOC114350104, LOC114354577, LOC114357039, LOC114358684, LOC114354521, LOC114365158, LOC114351295, LOC114352992, LOC114355477, LOC114366783	0.7857	0.0233796	*
GO:0048149	behavioral response to ethanol	Biological Process	LOC114362901, LOC114355001, LOC114358154, LOC114358907, LOC114365458, LOC114364570, LOC114351868, LOC114350850, LOC114350849, LOC114358684, LOC114364635, LOC114360888, LOC114352670, LOC114365158, LOC114355717, LOC114362522, LOC114352992, LOC114362005, LOC114355477, LOC114356612, LOC114363092, LOC114363671, LOC114354258, LOC114366783	0.6667	0.0235002	*
GO:0007346	regulation of mitotic cell cycle	Biological Process	LOC114362284, LOC114356599, LOC114349740, LOC114351868, LOC114358967, LOC114352656, LOC114362237, LOC114355534, LOC114354044, LOC114351412, LOC114356689, LOC114350065, LOC114351295, LOC114362522, LOC114366453, LOC114365207, LOC114352929, LOC114352765, LOC114351660, LOC114350445, LOC114360674, LOC114358829, LOC114359907, LOC114354060	0.6667	0.0235002	*
GO:0005096	GTPase activator activity	Molecular Function	LOC114362711, LOC114364064, LOC114352435, LOC114358978, LOC114352828, LOC114350975, LOC114349642, LOC114350871, LOC114365098, LOC114359260, LOC114350104, LOC114366800, LOC114362490, LOC114355678, LOC114350171, LOC114354771, LOC114363290, LOC114363547, LOC114350682, LOC114362519, LOC114352115, LOC114365354, LOC114354421, LOC114354208, LOC114349719, LOC114360852, LOC114350318, LOC114358756, LOC1143…	0.5872	0.0238847	*
GO:0051260	protein homooligomerization	Biological Process	LOC114353342, LOC114359372, LOC114365952, LOC114355106, LOC114364835, LOC114364615, LOC114350318, LOC114360441, LOC114361073, LOC114360050, LOC114361104, LOC114366460, LOC114365604, LOC114354686, LOC114363013, LOC114363473, LOC114366749	0.7083	0.0244913	*
GO:0016477	cell migration	Biological Process	LOC114354070, LOC114361171, LOC114359335, LOC114351611, LOC114351377, LOC114353575, LOC114353150, LOC114349923, LOC114359073, LOC114360267, LOC114350021, LOC114363987, LOC114352794, LOC114354262, LOC114361076, LOC114356066, LOC114355887, LOC114361172, LOC114358228, LOC114355320, LOC114350065, LOC114361219, LOC114355717, LOC114358127, LOC114361856, LOC114351657, LOC114350107, LOC114356311, LOC1143…	0.619	0.0250533	*
GO:0005261	cation channel activity	Molecular Function	LOC114354328, LOC114360128, LOC114358222, LOC114366522, LOC114355453, LOC114352474, LOC114350183, LOC114355762, LOC114354693, LOC114365957, LOC114353739, LOC114357365, LOC114361479, LOC114352602	0.7368	0.0251079	*
GO:0000915	actomyosin contractile ring assembly	Biological Process	LOC114354379, LOC114352630, LOC114354370, LOC114349799, LOC114365845, LOC114351571, LOC114354371, LOC114364218, LOC114355689, LOC114349718, LOC114363388, LOC114363525, LOC114354386, LOC114356260	0.7368	0.0251079	*
GO:0017022	myosin binding	Molecular Function	LOC114358915, LOC114362317, LOC114355586, LOC114349795, LOC114355561, LOC114350780, LOC114363424, LOC114366174, LOC114362562, LOC114366251, LOC114359900, LOC114363388, LOC114364868, LOC114352505	0.7368	0.0251079	*
GO:0000381	regulation of alternative mRNA splicing, via spliceosome	Biological Process	LOC114354330, LOC114362769, LOC114357046, LOC114350339, LOC114357939, LOC114365630, LOC114353144, LOC114353910, LOC114353380, LOC114352021, LOC114351317, LOC114365731, LOC114360267, LOC114363902, LOC114354568, LOC114361465, LOC114356569, LOC114352158, LOC114365046, LOC114349862, LOC114356385, LOC114362662, LOC114357373, LOC114363491, LOC114360181, LOC114361137, LOC114352325, LOC114363783, LOC1143…	0.6154	0.0265385	*
GO:0046983	protein dimerization activity	Molecular Function	LOC114354867, LOC114365034, LOC114357521, LOC114356890, LOC114359151, LOC114359136, LOC114352395, LOC114354525, LOC114359530, LOC114359330, LOC114349615, LOC114356684, LOC114361517, LOC114360349, LOC114362581, LOC114362884, LOC114366019, LOC114354974, LOC114363216, LOC114365598, LOC114363152, LOC114353980, LOC114363920, LOC114362377, LOC114358324, LOC114359165, LOC114358593, LOC114355185, LOC1143…	0.6154	0.0265385	*
GO:0007097	nuclear migration	Biological Process	LOC114354070, LOC114365018, LOC114354803, LOC114354498, LOC114364960, LOC114352765, LOC114363374, LOC114356989, LOC114357799	0.8182	0.0274144	*
GO:0031966	mitochondrial membrane	Cellular Component	LOC114366752, LOC114364040, LOC114353156, LOC114360469, LOC114351290, LOC114363588, LOC114365123, LOC114366317, LOC114350186	0.8182	0.0274144	*
GO:0001158	cis-regulatory region sequence-specific DNA binding	Molecular Function	LOC114360260, LOC114354228, LOC114365966, LOC114364698, LOC114355435, LOC114363920, LOC114357259, LOC114349607, LOC114350702	0.8182	0.0274144	*
GO:0002052	positive regulation of neuroblast proliferation	Biological Process	LOC114357521, LOC114359151, LOC114359136, LOC114351295, LOC114360371, LOC114359165, LOC114366251, LOC114352715, LOC114357278	0.8182	0.0274144	*
GO:0035186	syncytial blastoderm mitotic cell cycle	Biological Process	LOC114364271, LOC114359841, LOC114358999, LOC114353210, LOC114362875, LOC114352929, LOC114366540, LOC114354336, LOC114350186	0.8182	0.0274144	*
GO:0001102	RNA polymerase II-specific DNA-binding transcription factor binding	Molecular Function	LOC114358051, LOC114359891, LOC114363528, LOC114352395, LOC114358967, LOC114365142, LOC114363920, LOC114361318, LOC114357484	0.8182	0.0274144	*
GO:0007447	imaginal disc pattern formation	Biological Process	LOC114355497, LOC114356084, LOC114352794, LOC114354421, LOC114351295, LOC114362522, LOC114351255, LOC114351186, LOC114357259	0.8182	0.0274144	*
GO:0006469	negative regulation of protein kinase activity	Biological Process	LOC114358915, LOC114355568, LOC114361793, LOC114354779, LOC114361604, LOC114357901, LOC114350321, LOC114356394, LOC114361453	0.8182	0.0274144	*
GO:0000910	cytokinesis	Biological Process	LOC114366751, LOC114358999, LOC114362844, LOC114365845, LOC114357056, LOC114350065, LOC114358374, LOC114350995, LOC114363388	0.8182	0.0274144	*
GO:0005779	integral component of peroxisomal membrane	Cellular Component	LOC114353309, LOC114366617, LOC114356948, LOC114356418, LOC114357962, LOC114362925, LOC114351545, LOC114362431, LOC114359614	0.8182	0.0274144	*
GO:0005813	centrosome	Cellular Component	LOC114356762, LOC114358132, LOC114353529, LOC114364271, LOC114350777, LOC114356621, LOC114354781, LOC114354579, LOC114366751, LOC114352630, LOC114362693, LOC114361236, LOC114364525, LOC114365489, LOC114360760, LOC114363547, LOC114365845, LOC114359780, LOC114357328, LOC114357309, LOC114355833, LOC114350249, LOC114363545, LOC114361076, LOC114357056, LOC114352316, LOC114365424, LOC114355320, LOC1143…	0.5798	0.0276654	*
GO:0048024	regulation of mRNA splicing, via spliceosome	Biological Process	LOC114354330, LOC114361465, LOC114365046, LOC114353230, LOC114359750	1	0.0277555	*
GO:0016577	histone demethylation	Biological Process	LOC114361238, LOC114363472, LOC114355584, LOC114356710, LOC114366678	1	0.0277555	*
GO:2000737	negative regulation of stem cell differentiation	Biological Process	LOC114361238, LOC114362462, LOC114357939, LOC114363472, LOC114362301	1	0.0277555	*
GO:0060269	centripetally migrating follicle cell migration	Biological Process	LOC114355219, LOC114356919, LOC114359307, LOC114365705, LOC114356360	1	0.0277555	*
GO:0030864	cortical actin cytoskeleton	Cellular Component	LOC114365769, LOC114359073, LOC114351834, LOC114361789, LOC114365651	1	0.0277555	*
GO:0043083	synaptic cleft	Cellular Component	LOC114363151, LOC114366008, LOC114351103, LOC114359343, LOC114349801	1	0.0277555	*
GO:0036122	BMP binding	Molecular Function	LOC114366008, LOC114349801, LOC114350554, LOC114360279, LOC114356619	1	0.0277555	*
GO:0045213	neurotransmitter receptor metabolic process	Biological Process	LOC114366008, LOC114361785, LOC114363380, LOC114355928, LOC114349801	1	0.0277555	*
GO:0070936	protein K48-linked ubiquitination	Biological Process	LOC114354691, LOC114354138, LOC114361140, LOC114363032, LOC114361722	1	0.0277555	*
GO:1990316	Atg1/ULK1 kinase complex	Cellular Component	LOC114356890, LOC114360953, LOC114354676, LOC114349696, LOC114349588	1	0.0277555	*
GO:0034097	response to cytokine	Biological Process	LOC114357046, LOC114364871, LOC114349973, LOC114364772, LOC114364869	1	0.0277555	*
GO:0048935	peripheral nervous system neuron development	Biological Process	LOC114357046, LOC114364871, LOC114364869, LOC114363154, LOC114365125	1	0.0277555	*
GO:0016578	histone deubiquitination	Biological Process	LOC114360372, LOC114356899, LOC114351059, LOC114358875, LOC114351399	1	0.0277555	*
GO:0001568	blood vessel development	Biological Process	LOC114354579, LOC114360371, LOC114366709, LOC114362687, LOC114350642	1	0.0277555	*
GO:0004161	dimethylallyltranstransferase activity	Molecular Function	LOC114351208, LOC114362865, LOC114351206, LOC114351207, LOC114351215	1	0.0277555	*
GO:0004337	geranyltranstransferase activity	Molecular Function	LOC114351208, LOC114362865, LOC114351206, LOC114351207, LOC114351215	1	0.0277555	*
GO:0045337	farnesyl diphosphate biosynthetic process	Biological Process	LOC114351208, LOC114362865, LOC114351206, LOC114351207, LOC114351215	1	0.0277555	*
GO:0009913	epidermal cell differentiation	Biological Process	LOC114353575, LOC114355404, LOC114366228, LOC114359657, LOC114359639	1	0.0277555	*
GO:0035324	female germline ring canal	Cellular Component	LOC114352630, LOC114365003, LOC114360888, LOC114352670, LOC114351290	1	0.0277555	*
GO:0042688	crystal cell differentiation	Biological Process	LOC114359573, LOC114362684, LOC114351295, LOC114366803, LOC114349607	1	0.0277555	*
GO:0070449	elongin complex	Cellular Component	LOC114364669, LOC114355324, LOC114353375, LOC114364970, LOC114353376	1	0.0277555	*
GO:0070534	protein K63-linked ubiquitination	Biological Process	LOC114364273, LOC114361648, LOC114364254, LOC114358197, LOC114363032	1	0.0277555	*
GO:0070273	phosphatidylinositol-4-phosphate binding	Molecular Function	LOC114365303, LOC114363092, LOC114357935, LOC114365651, LOC114349718	1	0.0277555	*
GO:2000648	positive regulation of stem cell proliferation	Biological Process	LOC114363386, LOC114364132, LOC114355119, LOC114364692, LOC114356636	1	0.0277555	*
GO:0006892	post-Golgi vesicle-mediated transport	Biological Process	LOC114366458, LOC114356584, LOC114350626, LOC114359730, LOC114365406	1	0.0277555	*
GO:0008301	DNA binding, bending	Molecular Function	LOC114355106, LOC114359006, LOC114362265, LOC114353187, LOC114355784	1	0.0277555	*
GO:0048103	somatic stem cell division	Biological Process	LOC114364809, LOC114354665, LOC114351660, LOC114364685, LOC114362562	1	0.0277555	*
GO:0047496	vesicle transport along microtubule	Biological Process	LOC114355561, LOC114361076, LOC114351351, LOC114356989, LOC114349899	1	0.0277555	*
GO:0007450	dorsal/ventral pattern formation, imaginal disc	Biological Process	LOC114350631, LOC114357841, LOC114351295, LOC114362159, LOC114357840	1	0.0277555	*
GO:0004948	calcitonin receptor activity	Molecular Function	LOC114357030, LOC114366701, LOC114363887, LOC114360820, LOC114359541	1	0.0277555	*
GO:0060288	formation of a compartment boundary	Biological Process	LOC114357332, LOC114351907, LOC114350899, LOC114365785, LOC114351295	1	0.0277555	*
GO:0046975	histone methyltransferase activity (H3-K36 specific)	Molecular Function	LOC114363526, LOC114355673, LOC114349566, LOC114350072, LOC114357625	1	0.0277555	*
GO:0097254	renal tubular secretion	Biological Process	LOC114351183, LOC114353788, LOC114363410, LOC114363899, LOC114357406	1	0.0277555	*
GO:0034452	dynactin binding	Molecular Function	LOC114350107, LOC114358488, LOC114363092, LOC114356441, LOC114349899	1	0.0277555	*
GO:0019901	protein kinase binding	Molecular Function	LOC114354070, LOC114359415, LOC114355985, LOC114354781, LOC114356890, LOC114359269, LOC114362693, LOC114357963, LOC114358999, LOC114356605, LOC114354525, LOC114353106, LOC114350389, LOC114352656, LOC114360594, LOC114351645, LOC114354421, LOC114350766, LOC114354262, LOC114349719, LOC114354311, LOC114355647, LOC114354676, LOC114351799, LOC114360371, LOC114354759, LOC114350107, LOC114352929, LOC1143…	0.6119	0.0280171	*
GO:0003924	GTPase activity	Molecular Function	LOC114363644, LOC114363516, LOC114361566, LOC114356680, LOC114363231, LOC114354106, LOC114355038, LOC114363770, LOC114356241, LOC114364993, LOC114352629, LOC114349799, LOC114357738, LOC114359682, LOC114366489, LOC114351420, LOC114350828, LOC114352966, LOC114364518, LOC114351622, LOC114350833, LOC114354262, LOC114357056, LOC114360963, LOC114364414, LOC114350913, LOC114366095, LOC114358925, LOC1143…	0.5785	0.0284084	*
GO:0042826	histone deacetylase binding	Molecular Function	LOC114354979, LOC114360372, LOC114352395, LOC114364174, LOC114355833, LOC114354044, LOC114354311, LOC114350814, LOC114350348, LOC114354042, LOC114355612, LOC114356645, LOC114363920, LOC114362368, LOC114353760, LOC114355119, LOC114352715, LOC114354426	0.6923	0.0288394	*
GO:0042393	histone binding	Molecular Function	LOC114359566, LOC114353529, LOC114350233, LOC114353001, LOC114360135, LOC114351059, LOC114364038, LOC114351529, LOC114352656, LOC114365889, LOC114354044, LOC114350348, LOC114365685, LOC114355502, LOC114352884, LOC114365392, LOC114352929, LOC114359255, LOC114355979, LOC114362766, LOC114350662, LOC114357329, LOC114364692, LOC114354301, LOC114363032, LOC114353887	0.65	0.0288955	*
GO:0007219	Notch signaling pathway	Biological Process	LOC114357521, LOC114354579, LOC114355176, LOC114362684, LOC114360977, LOC114349768, LOC114359156, LOC114358819, LOC114357170, LOC114354026, LOC114356980, LOC114350631, LOC114357109, LOC114358933, LOC114361841, LOC114365412, LOC114362766, LOC114359209, LOC114356648, LOC114365081, LOC114366803, LOC114360566, LOC114352276, LOC114366556, LOC114356568, LOC114365211	0.65	0.0288955	*
GO:0016579	protein deubiquitination	Biological Process	LOC114360798, LOC114358714, LOC114358825, LOC114351059, LOC114354897, LOC114364593, LOC114351395, LOC114359694, LOC114366084, LOC114366591, LOC114355320, LOC114357335, LOC114361843, LOC114352243, LOC114361851, LOC114355253, LOC114357779, LOC114363203, LOC114351117, LOC114365671, LOC114365017, LOC114352715, LOC114351399, LOC114361647, LOC114357520, LOC114363534	0.65	0.0288955	*
GO:0003729	mRNA binding	Molecular Function	LOC114354330, LOC114352443, LOC114362769, LOC114354915, LOC114356951, LOC114357898, LOC114357422, LOC114350339, LOC114357939, LOC114360968, LOC114357602, LOC114364378, LOC114355503, LOC114349758, LOC114362800, LOC114353144, LOC114364229, LOC114365526, LOC114363386, LOC114360267, LOC114363350, LOC114363902, LOC114353132, LOC114361465, LOC114356569, LOC114352158, LOC114355828, LOC114358251, LOC1143…	0.5772	0.0291465	*
GO:0006997	nucleus organization	Biological Process	LOC114354070, LOC114364435, LOC114365018, LOC114354498, LOC114351923, LOC114354935, LOC114364976	0.875	0.0303117	*
GO:0034453	microtubule anchoring	Biological Process	LOC114354070, LOC114362693, LOC114355506, LOC114355106, LOC114356413, LOC114365018, LOC114354498	0.875	0.0303117	*
GO:0051647	nucleus localization	Biological Process	LOC114354070, LOC114363594, LOC114365018, LOC114354803, LOC114354498, LOC114364976, LOC114356989	0.875	0.0303117	*
GO:0048137	spermatocyte division	Biological Process	LOC114358988, LOC114359195, LOC114360303, LOC114359469, LOC114356948, LOC114362124, LOC114356260	0.875	0.0303117	*
GO:1905515	non-motile cilium assembly	Biological Process	LOC114364703, LOC114361216, LOC114349649, LOC114349914, LOC114358064, LOC114363582, LOC114365366	0.875	0.0303117	*
GO:0048512	circadian behavior	Biological Process	LOC114366522, LOC114360973, LOC114352249, LOC114351318, LOC114365005, LOC114360932, LOC114359541	0.875	0.0303117	*
GO:0002385	mucosal immune response	Biological Process	LOC114352629, LOC114366453, LOC114358917, LOC114360674, LOC114358829, LOC114359907, LOC114363851	0.875	0.0303117	*
GO:0042659	regulation of cell fate specification	Biological Process	LOC114352021, LOC114354742, LOC114356066, LOC114366252, LOC114357841, LOC114359881, LOC114357840	0.875	0.0303117	*
GO:0004527	exonuclease activity	Molecular Function	LOC114360588, LOC114351682, LOC114366017, LOC114356594, LOC114358562, LOC114359854, LOC114356759	0.875	0.0303117	*
GO:0008544	epidermis development	Biological Process	LOC114362157, LOC114350389, LOC114356066, LOC114351799, LOC114352774, LOC114349606, LOC114359907	0.875	0.0303117	*
GO:0048542	lymph gland development	Biological Process	LOC114364809, LOC114363051, LOC114351295, LOC114361841, LOC114354665, LOC114361318, LOC114364685	0.875	0.0303117	*
GO:0048814	regulation of dendrite morphogenesis	Biological Process	LOC114362061, LOC114351105, LOC114359049, LOC114356621, LOC114351001, LOC114354914, LOC114359978, LOC114350107, LOC114359053, LOC114355119, LOC114353414, LOC114356989, LOC114364868, LOC114364220, LOC114362451	0.7143	0.0308326	*
GO:0033227	dsRNA transport	Biological Process	LOC114363479, LOC114364456, LOC114352652, LOC114361949, LOC114363244, LOC114357738, LOC114358813, LOC114364479, LOC114357987, LOC114363711, LOC114355135, LOC114351288, LOC114356281, LOC114359011, LOC114365125	0.7143	0.0308326	*
GO:0019730	antimicrobial humoral response	Biological Process	LOC114358124, LOC114356406, LOC114354973, LOC114358797, LOC114364809, LOC114354393, LOC114362124, LOC114355207, LOC114350304, LOC114361049, LOC114351194, LOC114363920, LOC114356920, LOC114354665, LOC114364685	0.7143	0.0308326	*
GO:0044719	regulation of imaginal disc-derived wing size	Biological Process	LOC114363928, LOC114359277, LOC114360233, LOC114350564, LOC114359612, LOC114365758, LOC114365048, LOC114354580, LOC114351164, LOC114352276, LOC114362828, LOC114355137	0.75	0.0311703	*
GO:0007455	eye-antennal disc morphogenesis	Biological Process	LOC114352196, LOC114351618, LOC114360760, LOC114350201, LOC114354421, LOC114362301, LOC114362522, LOC114355017, LOC114356581, LOC114351660, LOC114358829, LOC114366040	0.75	0.0311703	*
GO:0005776	autophagosome	Cellular Component	LOC114349632, LOC114350975, LOC114356605, LOC114358866, LOC114362124, LOC114359856, LOC114354882, LOC114354720, LOC114354529, LOC114362067, LOC114355292, LOC114349899	0.75	0.0311703	*
GO:0045792	negative regulation of cell size	Biological Process	LOC114364861, LOC114353751, LOC114350047, LOC114351645, LOC114356123, LOC114364010, LOC114350065, LOC114363624, LOC114360706, LOC114350445, LOC114363525, LOC114360073	0.75	0.0311703	*
GO:0035019	somatic stem cell population maintenance	Biological Process	LOC114358051, LOC114354421, LOC114363069, LOC114356062, LOC114355903, LOC114350064, LOC114365081, LOC114362562, LOC114355119, LOC114352276, LOC114358829, LOC114361647	0.75	0.0311703	*
GO:0001708	cell fate specification	Biological Process	LOC114359156, LOC114352794, LOC114355961, LOC114350631, LOC114360980, LOC114360927, LOC114351295, LOC114365765, LOC114358736, LOC114359053, LOC114361385, LOC114356612	0.75	0.0311703	*
GO:0044212	transcription cis-regulatory region binding	Molecular Function	LOC114350220, LOC114351459, LOC114353513, LOC114364598, LOC114359573, LOC114363027, LOC114352431, LOC114352021, LOC114352395, LOC114365195, LOC114356355, LOC114353283, LOC114356684, LOC114361857, LOC114350738, LOC114364132, LOC114360042, LOC114359553, LOC114356375, LOC114363920, LOC114359188, LOC114362368, LOC114356904, LOC114351277, LOC114353650, LOC114359907, LOC114352355	0.6429	0.0315772	*
GO:0005789	endoplasmic reticulum membrane	Cellular Component	LOC114360686, LOC114365283, LOC114362492, LOC114362458, LOC114356351, LOC114364521, LOC114358978, LOC114357226, LOC114362392, LOC114356680, LOC114362253, LOC114360863, LOC114359328, LOC114360781, LOC114358134, LOC114355532, LOC114354108, LOC114361105, LOC114355968, LOC114356949, LOC114352013, LOC114361140, LOC114356613, LOC114364238, LOC114362194, LOC114352186, LOC114351060, LOC114355534, LOC1143…	0.5789	0.0320075	*
GO:0031201	SNARE complex	Cellular Component	LOC114350418, LOC114353630, LOC114362458, LOC114352614, LOC114350937, LOC114361159, LOC114360034, LOC114357488, LOC114354971, LOC114350230, LOC114363088, LOC114359793, LOC114359338, LOC114357973, LOC114358086, LOC114360296, LOC114352188, LOC114356584, LOC114358928	0.6786	0.0331737	*
GO:0046961	proton-transporting ATPase activity, rotational mechanism	Molecular Function	LOC114362533, LOC114358068, LOC114358813, LOC114356467, LOC114352936, LOC114354549, LOC114364479, LOC114366602, LOC114350972, LOC114358553, LOC114355832, LOC114356026, LOC114357797, LOC114349659, LOC114358373, LOC114353846	0.6957	0.0365178	*
GO:0005484	SNAP receptor activity	Molecular Function	LOC114350418, LOC114353630, LOC114362458, LOC114352614, LOC114350937, LOC114361159, LOC114360034, LOC114357488, LOC114350230, LOC114363088, LOC114359338, LOC114357973, LOC114358086, LOC114360296, LOC114352188, LOC114358928	0.6957	0.0365178	*
GO:0031532	actin cytoskeleton reorganization	Biological Process	LOC114350102, LOC114359040, LOC114365845, LOC114361020, LOC114355966, LOC114362124, LOC114351571, LOC114351657, LOC114360482, LOC114353167, LOC114349606, LOC114362866, LOC114350995, LOC114360188, LOC114353414, LOC114354886	0.6957	0.0365178	*
GO:0045793	positive regulation of cell size	Biological Process	LOC114352064, LOC114357704, LOC114364238, LOC114358925, LOC114361944, LOC114366453, LOC114355528, LOC114358834, LOC114360482, LOC114351925, LOC114361951, LOC114364287, LOC114360674, LOC114361952, LOC114362828, LOC114352715	0.6957	0.0365178	*
GO:0030425	dendrite	Cellular Component	LOC114363610, LOC114359049, LOC114354648, LOC114357025, LOC114366686, LOC114353150, LOC114353751, LOC114357963, LOC114355538, LOC114358907, LOC114363617, LOC114362310, LOC114366405, LOC114351694, LOC114356684, LOC114362102, LOC114363136, LOC114350318, LOC114351907, LOC114365785, LOC114365158, LOC114359888, LOC114359978, LOC114350107, LOC114366055, LOC114353249, LOC114349774, LOC114360022, LOC1143…	0.6029	0.037799	*
GO:0006511	ubiquitin-dependent protein catabolic process	Biological Process	LOC114349632, LOC114354691, LOC114360798, LOC114358714, LOC114351059, LOC114354897, LOC114363547, LOC114353092, LOC114351395, LOC114350776, LOC114366591, LOC114362825, LOC114363453, LOC114357335, LOC114353736, LOC114361919, LOC114355502, LOC114352243, LOC114356042, LOC114351923, LOC114354720, LOC114358991, LOC114354871, LOC114364671, LOC114357779, LOC114363203, LOC114351655, LOC114357105, LOC1143…	0.614	0.0380844	*
GO:0019915	lipid storage	Biological Process	LOC114358367, LOC114354311, LOC114353638, LOC114362145, LOC114366066, LOC114354605, LOC114363920, LOC114351008, LOC114353389, LOC114351019	0.7692	0.0384871	*
GO:0017127	cholesterol transfer activity	Molecular Function	LOC114365501, LOC114352320, LOC114361254, LOC114361456, LOC114355278, LOC114356024, LOC114365606, LOC114361253, LOC114354285, LOC114365510	0.7692	0.0384871	*
GO:0007519	skeletal muscle tissue development	Biological Process	LOC114354070, LOC114353040, LOC114356066, LOC114363865, LOC114351295, LOC114363920, LOC114361841, LOC114360032, LOC114362410, LOC114359331	0.7692	0.0384871	*
GO:0000123	histone acetyltransferase complex	Cellular Component	LOC114356794, LOC114364122, LOC114364826, LOC114359793, LOC114362668, LOC114363819, LOC114355903, LOC114351277, LOC114359179, LOC114350033	0.7692	0.0384871	*
GO:0070491	DNA-binding transcription factor binding	Molecular Function	LOC114359415, LOC114357046, LOC114364174, LOC114359374, LOC114356310, LOC114350483, LOC114362368, LOC114357529, LOC114355950, LOC114363648	0.7692	0.0384871	*
GO:0090090	negative regulation of canonical Wnt signaling pathway	Biological Process	LOC114354648, LOC114359374, LOC114352794, LOC114354421, LOC114354655, LOC114360196, LOC114356310, LOC114359053, LOC114350995, LOC114363525	0.7692	0.0384871	*
GO:0035160	maintenance of epithelial integrity, open tracheal system	Biological Process	LOC114351611, LOC114353150, LOC114357946, LOC114362522, LOC114351001, LOC114359188, LOC114358917, LOC114362562, LOC114361757, LOC114364585	0.7692	0.0384871	*
GO:0005719	euchromatin	Cellular Component	LOC114356599, LOC114352138, LOC114364871, LOC114350780, LOC114365880, LOC114350591, LOC114364869, LOC114363361, LOC114353053, LOC114351413	0.7692	0.0384871	*
GO:0046329	negative regulation of JNK cascade	Biological Process	LOC114362143, LOC114365087, LOC114365710, LOC114355643, LOC114351295, LOC114360832, LOC114364979, LOC114359188, LOC114359413, LOC114357520	0.7692	0.0384871	*
GO:0007362	terminal region determination	Biological Process	LOC114358081, LOC114360387, LOC114350629, LOC114364438, LOC114358090, LOC114360386, LOC114352774, LOC114359188, LOC114361318, LOC114353577	0.7692	0.0384871	*
GO:0008013	beta-catenin binding	Molecular Function	LOC114365195, LOC114352794, LOC114354421, LOC114358072, LOC114356224, LOC114359978, LOC114350107, LOC114359548, LOC114362562, LOC114356378	0.7692	0.0384871	*
GO:0030510	regulation of BMP signaling pathway	Biological Process	LOC114350629, LOC114361517, LOC114365048, LOC114351338, LOC114349874, LOC114354974, LOC114356619, LOC114364698, LOC114351925, LOC114356989	0.7692	0.0384871	*
GO:0043052	thermotaxis	Biological Process	LOC114354328, LOC114360128, LOC114351169, LOC114361187, LOC114358222, LOC114352629, LOC114354577, LOC114352383, LOC114354521, LOC114365450, LOC114352384, LOC114363851, LOC114359956	0.7222	0.0389011	*
GO:0001709	cell fate determination	Biological Process	LOC114350497, LOC114352630, LOC114364163, LOC114359573, LOC114365118, LOC114357954, LOC114363350, LOC114354026, LOC114360980, LOC114362522, LOC114360371, LOC114366540, LOC114366803	0.7222	0.0389011	*
GO:0007314	oocyte anterior/posterior axis specification	Biological Process	LOC114356413, LOC114364970, LOC114350304, LOC114365158, LOC114351295, LOC114362522, LOC114362866, LOC114362562, LOC114360674, LOC114361757, LOC114366251, LOC114352460, LOC114366783	0.7222	0.0389011	*
GO:0042626	ATPase-coupled transmembrane transporter activity	Molecular Function	LOC114362533, LOC114357277, LOC114363215, LOC114354289, LOC114352683, LOC114366617, LOC114361456, LOC114356798, LOC114355721, LOC114357458, LOC114352501, LOC114350067, LOC114363459, LOC114366060, LOC114364592, LOC114359120, LOC114355278, LOC114351183, LOC114359138, LOC114352739, LOC114361717, LOC114351691, LOC114365606, LOC114356276, LOC114361253, LOC114352989, LOC114364135, LOC114356026, LOC1143…	0.6102	0.0401467	*
GO:0007112	male meiosis cytokinesis	Biological Process	LOC114354379, LOC114351754, LOC114354370, LOC114359469, LOC114356948, LOC114362124, LOC114364490, LOC114350626, LOC114354371, LOC114364218, LOC114358928, LOC114355689, LOC114360843, LOC114349718, LOC114363388, LOC114354386, LOC114356260	0.68	0.0420974	*
GO:0042059	negative regulation of epidermal growth factor receptor signaling pathway	Biological Process	LOC114356004, LOC114358019, LOC114355124, LOC114353726, LOC114365458, LOC114351868, LOC114364154, LOC114361517, LOC114355887, LOC114362301, LOC114365222, LOC114364259, LOC114354974, LOC114355717, LOC114357345, LOC114351657, LOC114360496, LOC114357529, LOC114357858, LOC114352520, LOC114360786, LOC114360698, LOC114364263, LOC114350321, LOC114350433, LOC114360830	0.6341	0.042838	*
GO:0005635	nuclear envelope	Cellular Component	LOC114354070, LOC114359860, LOC114356621, LOC114351754, LOC114356599, LOC114358134, LOC114349740, LOC114353361, LOC114364615, LOC114356689, LOC114362124, LOC114365018, LOC114349863, LOC114365880, LOC114363553, LOC114355717, LOC114354803, LOC114358374, LOC114354498, LOC114354935, LOC114364966, LOC114355689, LOC114350824, LOC114357230, LOC114351870, LOC114366521	0.6341	0.042838	*
GO:0005783	endoplasmic reticulum	Cellular Component	LOC114355516, LOC114352109, LOC114354651, LOC114356351, LOC114354682, LOC114362331, LOC114358978, LOC114362392, LOC114354691, LOC114352817, LOC114355038, LOC114359032, LOC114358134, LOC114359822, LOC114364450, LOC114351594, LOC114358990, LOC114354179, LOC114359198, LOC114353910, LOC114362958, LOC114365871, LOC114360977, LOC114352413, LOC114358907, LOC114361940, LOC114351232, LOC114357340, LOC1143…	0.544	0.043075	*
GO:0000209	protein polyubiquitination	Biological Process	LOC114364070, LOC114354691, LOC114354579, LOC114352437, LOC114356760, LOC114350419, LOC114350776, LOC114359469, LOC114365558, LOC114362194, LOC114366631, LOC114361919, LOC114364491, LOC114351555, LOC114352573, LOC114350754, LOC114364494, LOC114354914, LOC114359041, LOC114366066, LOC114351923, LOC114356380, LOC114352599, LOC114354686, LOC114364671, LOC114351961, LOC114364868, LOC114352505, LOC1143…	0.6154	0.0445056	*
GO:0090630	activation of GTPase activity	Biological Process	LOC114362711, LOC114350975, LOC114350871, LOC114359260, LOC114354771, LOC114363290, LOC114363923, LOC114350682, LOC114362519, LOC114352115, LOC114354208, LOC114363469, LOC114359856, LOC114363929, LOC114357850, LOC114351657, LOC114362895, LOC114351241, LOC114354117, LOC114350357, LOC114355730, LOC114364571	0.6471	0.0457827	*
GO:0007520	myoblast fusion	Biological Process	LOC114352907, LOC114362204, LOC114358961, LOC114352901, LOC114359405, LOC114352661, LOC114365332, LOC114356066, LOC114366465, LOC114366443, LOC114363469, LOC114355370, LOC114361012, LOC114360971, LOC114351102, LOC114360679, LOC114361856, LOC114351657, LOC114350107, LOC114363920, LOC114349765, LOC114364825, LOC114360032, LOC114350357, LOC114354619, LOC114351773, LOC114359331	0.6279	0.0459985	*
GO:0005262	calcium channel activity	Molecular Function	LOC114354328, LOC114360128, LOC114355453, LOC114352474, LOC114350183, LOC114359486, LOC114355762, LOC114354693, LOC114354281, LOC114360320, LOC114360819, LOC114365114, LOC114361479, LOC114357862	0.7	0.0464245	*
GO:0008595	anterior/posterior axis specification, embryo	Biological Process	LOC114358019, LOC114349845, LOC114364613, LOC114351377, LOC114360387, LOC114355678, LOC114356406, LOC114357954, LOC114351682, LOC114362114, LOC114363919, LOC114355717, LOC114359482, LOC114360386	0.7	0.0464245	*
GO:0030968	endoplasmic reticulum unfolded protein response	Biological Process	LOC114354682, LOC114354179, LOC114359198, LOC114351232, LOC114358609, LOC114360594, LOC114366452, LOC114355293, LOC114363553, LOC114364011, LOC114356380, LOC114352599, LOC114350702, LOC114366070	0.7	0.0464245	*
GO:0048278	vesicle docking	Biological Process	LOC114350418, LOC114350937, LOC114360034, LOC114359338, LOC114360296, LOC114358928, LOC114356378, LOC114363334	0.8	0.0469024	*
GO:0070822	Sin3-type complex	Cellular Component	LOC114351298, LOC114361238, LOC114363472, LOC114350008, LOC114354044, LOC114349625, LOC114357329, LOC114354426	0.8	0.0469024	*
GO:0048082	regulation of adult chitin-containing cuticle pigmentation	Biological Process	LOC114361187, LOC114350501, LOC114354577, LOC114354521, LOC114351925, LOC114360674, LOC114354565, LOC114354045	0.8	0.0469024	*
GO:0008543	fibroblast growth factor receptor signaling pathway	Biological Process	LOC114349845, LOC114357068, LOC114362047, LOC114358519, LOC114349719, LOC114356559, LOC114353313, LOC114355677	0.8	0.0469024	*
GO:0071212	subsynaptic reticulum	Cellular Component	LOC114357046, LOC114363118, LOC114351907, LOC114359512, LOC114363919, LOC114365785, LOC114360706, LOC114356612	0.8	0.0469024	*
GO:0045595	regulation of cell differentiation	Biological Process	LOC114358051, LOC114350021, LOC114352794, LOC114351295, LOC114352002, LOC114365504, LOC114360843, LOC114364746	0.8	0.0469024	*
GO:0048565	digestive tract development	Biological Process	LOC114360678, LOC114357651, LOC114353823, LOC114360706, LOC114350672, LOC114360294, LOC114350689, LOC114350680	0.8	0.0469024	*
GO:0006207	'de novo' pyrimidine nucleobase biosynthetic process	Biological Process	LOC114353751, LOC114365276, LOC114357848, LOC114357195, LOC114354798, LOC114360266, LOC114363235, LOC114364778	0.8	0.0469024	*
GO:0030048	actin filament-based movement	Biological Process	LOC114349646, LOC114365489, LOC114350899, LOC114351799, LOC114354868, LOC114359730, LOC114364976, LOC114359900	0.8	0.0469024	*
GO:0003015	heart process	Biological Process	LOC114356422, LOC114349768, LOC114358009, LOC114362522, LOC114364313, LOC114359881, LOC114359605, LOC114351392	0.8	0.0469024	*
GO:0035195	gene silencing by miRNA	Biological Process	LOC114353741, LOC114356471, LOC114350863, LOC114352690, LOC114357987, LOC114349589, LOC114363523, LOC114363713	0.8	0.0469024	*
GO:0007317	regulation of pole plasm oskar mRNA localization	Biological Process	LOC114353417, LOC114351682, LOC114362124, LOC114350304, LOC114363919, LOC114365158, LOC114359292, LOC114366783	0.8	0.0469024	*
GO:0018990	ecdysis, chitin-based cuticle	Biological Process	LOC114366246, LOC114366244, LOC114351394, LOC114366242, LOC114355931, LOC114356920, LOC114353083, LOC114353054	0.8	0.0469024	*
GO:0006468	protein phosphorylation	Biological Process	LOC114361171, LOC114363639, LOC114364613, LOC114364598, LOC114355490, LOC114353181, LOC114362098, LOC114360953, LOC114355666, LOC114362760, LOC114356323, LOC114363855, LOC114352431, LOC114357704, LOC114349740, LOC114359991, LOC114361120, LOC114353910, LOC114350171, LOC114365489, LOC114366502, LOC114351868, LOC114363802, LOC114364577, LOC114350682, LOC114350021, LOC114356995, LOC114358609, LOC1143…	0.5485	0.0470668	*
GO:0016318	ommatidial rotation	Biological Process	LOC114358019, LOC114355497, LOC114365308, LOC114350850, LOC114353361, LOC114351234, LOC114350849, LOC114362301, LOC114362522, LOC114358933, LOC114361851, LOC114359978, LOC114359188, LOC114349606, LOC114362562, LOC114363932, LOC114351065, LOC114360078	0.6667	0.0475295	*
GO:0007349	cellularization	Biological Process	LOC114361171, LOC114360298, LOC114359040, LOC114349799, LOC114359277, LOC114361176, LOC114350913, LOC114361172, LOC114362124, LOC114351571, LOC114350912, LOC114357987, LOC114350995, LOC114351164, LOC114359404, LOC114356441, LOC114363388, LOC114350186	0.6667	0.0475295	*
GO:0006886	intracellular protein transport	Biological Process	LOC114350418, LOC114362711, LOC114350975, LOC114350937, LOC114363726, LOC114352064, LOC114360781, LOC114359260, LOC114358990, LOC114360034, LOC114365386, LOC114354771, LOC114363290, LOC114350682, LOC114349818, LOC114366489, LOC114351420, LOC114362519, LOC114352115, LOC114355998, LOC114352966, LOC114355589, LOC114355808, LOC114351622, LOC114354971, LOC114350230, LOC114354825, LOC114354208, LOC1143…	0.569	0.0491524	*
GO:0008536	small GTPase binding	Molecular Function	LOC114363010, LOC114363547, LOC114353361, LOC114365880, LOC114358669, LOC114356342, LOC114358991, LOC114353324, LOC114353048, LOC114357105, LOC114350500	0.7333	0.0491877	*
GO:0051489	regulation of filopodium assembly	Biological Process	LOC114364653, LOC114351945, LOC114361213, LOC114365710, LOC114351571, LOC114351907, LOC114365785, LOC114351295, LOC114355107, LOC114350995, LOC114364284	0.7333	0.0491877	*
GO:0001934	positive regulation of protein phosphorylation	Biological Process	LOC114366008, LOC114366222, LOC114349801, LOC114366453, LOC114354759, LOC114351925, LOC114363055, LOC114360674, LOC114360843, LOC114351146, LOC114349588	0.7333	0.0491877	*
GO:0008375	acetylglucosaminyltransferase activity	Molecular Function	LOC114350524, LOC114352413, LOC114352735, LOC114362691, LOC114350631, LOC114352184, LOC114356578, LOC114356635, LOC114356139, LOC114366157, LOC114349767	0.7333	0.0491877	*
GO:0007398	ectoderm development	Biological Process	LOC114357046, LOC114351123, LOC114350629, LOC114357841, LOC114351295, LOC114359188, LOC114361385, LOC114353029, LOC114365081, LOC114354686, LOC114357840	0.7333	0.0491877	*
GO:0042078	germ-line stem cell division	Biological Process	LOC114358051, LOC114352652, LOC114350021, LOC114363350, LOC114362124, LOC114363236, LOC114362919, LOC114355717, LOC114351660, LOC114350064, LOC114362562	0.7333	0.0491877	*
GO:0035099	hemocyte migration	Biological Process	LOC114351611, LOC114353575, LOC114353150, LOC114363770, LOC114352075, LOC114351194, LOC114362698, LOC114350995, LOC114360188, LOC114362562, LOC114352253	0.7333	0.0491877	*
GO:0035332	positive regulation of hippo signaling	Biological Process	LOC114366718, LOC114351868, LOC114354502, LOC114350304, LOC114356699, LOC114354305, LOC114359548, LOC114358790, LOC114363932, LOC114355120, LOC114360295	0.7333	0.0491877	*
GO:0002168	instar larval development	Biological Process	LOC114352464, LOC114362098, LOC114362789, LOC114352395, LOC114352957, LOC114359006, LOC114349566, LOC114361441, LOC114354903, LOC114353577, LOC114356670	0.7333	0.0491877	*
GO:0090575	RNA polymerase II transcription regulator complex	Cellular Component	LOC114350865, LOC114355284, LOC114359763, LOC114356684, LOC114359275, LOC114354093, LOC114355299, LOC114356920, LOC114365423, LOC114352715, LOC114355285	0.7333	0.0491877	*
GO:0007419	ventral cord development	Biological Process	LOC114354648, LOC114357046, LOC114358051, LOC114351611, LOC114361039, LOC114353150, LOC114363547, LOC114349918, LOC114354026, LOC114354655, LOC114356066, LOC114357841, LOC114355299, LOC114351194, LOC114351295, LOC114355435, LOC114362159, LOC114359628, LOC114361841, LOC114364218, LOC114365806, LOC114353029, LOC114362005, LOC114354686, LOC114360222, LOC114356925, LOC114352458, LOC114359574, LOC1143…	0.6071	0.0493708	*
GO:0007507	heart development	Biological Process	LOC114357046, LOC114358051, LOC114363231, LOC114357651, LOC114358797, LOC114350021, LOC114362604, LOC114357954, LOC114364809, LOC114362047, LOC114354026, LOC114354421, LOC114361338, LOC114356066, LOC114353823, LOC114358519, LOC114353873, LOC114353313, LOC114360466, LOC114350672, LOC114363920, LOC114359881, LOC114350689, LOC114354665, LOC114361318, LOC114350064, LOC114364685, LOC114362562, LOC1143…	0.6071	0.0493708	*
GO:0043195	terminal bouton	Cellular Component	LOC114353630, LOC114359049, LOC114362901, LOC114360104, LOC114351103, LOC114363395, LOC114350361, LOC114357488, LOC114352521, LOC114353106, LOC114357168, LOC114362758, LOC114353417, LOC114362268, LOC114360589, LOC114362124, LOC114353538, LOC114353195, LOC114354305, LOC114356612, LOC114361604, LOC114362067, LOC114357740	0.6389	0.0497935	*
Table S5 GO enrichment for the target genes of differentially expressed miRNAs in O. furnacalis (DT/D).
GO_ID	GO_Term	GO_Category	IDs	Rich Factor	P-value	Sig.Sign.P
GO:0007411	axon guidance	Biological Process	LOC114362061, LOC114364696, LOC114355219, LOC114356951, LOC114357422, LOC114361523, LOC114364653, LOC114363231, LOC114351611, LOC114361039, LOC114363730, LOC114353150, LOC114366661, LOC114358263, LOC114352326, LOC114352932, LOC114349918, LOC114353482, LOC114362758, LOC114356744, LOC114361623, LOC114357328, LOC114358745, LOC114356995, LOC114364072, LOC114363925, LOC114362268, LOC114354895, LOC1143…	0.472	3.57e-07	****
GO:0007391	dorsal closure	Biological Process	LOC114365578, LOC114355985, LOC114359547, LOC114361523, LOC114358051, LOC114362143, LOC114359032, LOC114353150, LOC114363770, LOC114363855, LOC114366420, LOC114365118, LOC114356422, LOC114361588, LOC114350021, LOC114350389, LOC114357375, LOC114353804, LOC114358009, LOC114355887, LOC114362124, LOC114355643, LOC114361087, LOC114351907, LOC114362919, LOC114351295, LOC114362522, LOC114351001, LOC1143…	0.5393	4.1989e-07	****
GO:0005515	protein binding	Molecular Function	LOC114353630, LOC114364861, LOC114361238, LOC114353529, LOC114350102, LOC114350281, LOC114352510, LOC114362204, LOC114360298, LOC114361523, LOC114350937, LOC114354781, LOC114355012, LOC114350932, LOC114366008, LOC114353342, LOC114362264, LOC114360798, LOC114357046, LOC114358051, LOC114355497, LOC114350339, LOC114354579, LOC114355124, LOC114360678, LOC114363345, LOC114363472, LOC114356599, LOC1143…	0.3622	2.82643e-06	****
GO:0000977	RNA polymerase II transcription regulatory region sequence-specific DNA binding	Molecular Function	LOC114352196, LOC114360260, LOC114357046, LOC114352500, LOC114357651, LOC114352395, LOC114364871, LOC114350201, LOC114362212, LOC114364809, LOC114360227, LOC114355284, LOC114349973, LOC114352087, LOC114365142, LOC114353823, LOC114354211, LOC114359275, LOC114357332, LOC114355299, LOC114356062, LOC114364869, LOC114350672, LOC114355323, LOC114363920, LOC114359881, LOC114365908, LOC114356920, LOC1143…	0.5172	4.32998e-06	****
GO:0048749	compound eye development	Biological Process	LOC114352415, LOC114357939, LOC114364210, LOC114362760, LOC114359151, LOC114365118, LOC114364122, LOC114364229, LOC114353910, LOC114358162, LOC114349918, LOC114353482, LOC114353361, LOC114355998, LOC114354742, LOC114352087, LOC114359486, LOC114355887, LOC114354017, LOC114354396, LOC114362124, LOC114366086, LOC114350065, LOC114351907, LOC114350191, LOC114351295, LOC114362522, LOC114350626, LOC1143…	0.5	4.63408e-06	****
GO:0003700	DNA-binding transcription factor activity	Molecular Function	LOC114350220, LOC114352196, LOC114360260, LOC114362617, LOC114365578, LOC114351459, LOC114364441, LOC114363730, LOC114352500, LOC114359151, LOC114357837, LOC114358263, LOC114365118, LOC114352021, LOC114363528, LOC114352877, LOC114366694, LOC114364871, LOC114361559, LOC114365845, LOC114358162, LOC114349918, LOC114359208, LOC114362212, LOC114349795, LOC114360233, LOC114360227, LOC114352957, LOC1143…	0.4279	4.93557e-06	****
GO:0005886	plasma membrane	Cellular Component	LOC114355556, LOC114357277, LOC114353630, LOC114358881, LOC114358589, LOC114366711, LOC114350390, LOC114361449, LOC114349746, LOC114355219, LOC114356828, LOC114352614, LOC114350614, LOC114359547, LOC114364319, LOC114350937, LOC114354781, LOC114354648, LOC114366008, LOC114366774, LOC114353342, LOC114353552, LOC114361254, LOC114363951, LOC114358945, LOC114364127, LOC114350530, LOC114358246, LOC1143…	0.3549	7.3604e-06	****
GO:0032154	cleavage furrow	Cellular Component	LOC114358881, LOC114355130, LOC114360733, LOC114352630, LOC114349799, LOC114358797, LOC114365845, LOC114356413, LOC114362124, LOC114351571, LOC114364490, LOC114350899, LOC114354930, LOC114350626, LOC114358315, LOC114349989, LOC114359404, LOC114349718, LOC114356260	0.6786	1.82939e-05	****
GO:0000978	RNA polymerase II cis-regulatory region sequence-specific DNA binding	Molecular Function	LOC114354330, LOC114355782, LOC114364163, LOC114351059, LOC114357837, LOC114355584, LOC114352877, LOC114353040, LOC114352395, LOC114362212, LOC114360025, LOC114353415, LOC114363069, LOC114350976, LOC114352203, LOC114353075, LOC114364772, LOC114359390, LOC114356062, LOC114363920, LOC114362377, LOC114365349, LOC114354565, LOC114366803, LOC114350120, LOC114356227, LOC114349821, LOC114350035	0.5714	2.6193e-05	****
GO:0005667	transcription regulator complex	Cellular Component	LOC114351459, LOC114358051, LOC114352500, LOC114365511, LOC114357651, LOC114365195, LOC114349795, LOC114354742, LOC114351985, LOC114353415, LOC114353823, LOC114354044, LOC114357361, LOC114355299, LOC114360042, LOC114364772, LOC114356062, LOC114356633, LOC114350672, LOC114350689, LOC114350064, LOC114356620, LOC114363041, LOC114365349, LOC114354565, LOC114359369, LOC114353982, LOC114352715, LOC1143…	0.5439	3.71726e-05	****
GO:0043565	sequence-specific DNA binding	Molecular Function	LOC114350075, LOC114360260, LOC114362617, LOC114354802, LOC114357046, LOC114358051, LOC114364441, LOC114354447, LOC114364210, LOC114366052, LOC114359151, LOC114357837, LOC114355584, LOC114363492, LOC114358263, LOC114365118, LOC114352021, LOC114353040, LOC114357651, LOC114352395, LOC114360075, LOC114364871, LOC114365195, LOC114349918, LOC114362741, LOC114359277, LOC114362212, LOC114349795, LOC1143…	0.4239	3.75259e-05	****
GO:0048471	perinuclear region of cytoplasm	Cellular Component	LOC114351443, LOC114362693, LOC114359822, LOC114357213, LOC114358390, LOC114353028, LOC114365845, LOC114359780, LOC114356355, LOC114353361, LOC114354568, LOC114355833, LOC114361193, LOC114357405, LOC114350098, LOC114363925, LOC114357926, LOC114362124, LOC114365018, LOC114364970, LOC114358387, LOC114351327, LOC114358072, LOC114365685, LOC114350899, LOC114358382, LOC114354709, LOC114354803, LOC1143…	0.4747	4.90282e-05	****
GO:0030707	ovarian follicle cell development	Biological Process	LOC114365351, LOC114364271, LOC114361523, LOC114354781, LOC114362264, LOC114358051, LOC114364163, LOC114364122, LOC114364249, LOC114350021, LOC114355024, LOC114359050, LOC114357361, LOC114362301, LOC114358804, LOC114362124, LOC114357332, LOC114350899, LOC114351295, LOC114356139, LOC114358736, LOC114363530, LOC114365207, LOC114363920, LOC114359628, LOC114365504, LOC114351660, LOC114350064, LOC1143…	0.507	6.66643e-05	****
GO:0007399	nervous system development	Biological Process	LOC114355219, LOC114351990, LOC114362320, LOC114353144, LOC114353910, LOC114360075, LOC114350201, LOC114355660, LOC114361623, LOC114364809, LOC114359374, LOC114355833, LOC114355284, LOC114364072, LOC114356957, LOC114354895, LOC114350356, LOC114358294, LOC114366539, LOC114359390, LOC114362055, LOC114350892, LOC114359226, LOC114350107, LOC114354305, LOC114365806, LOC114362377, LOC114362692, LOC1143…	0.4828	7.50414e-05	****
GO:0009880	embryonic pattern specification	Biological Process	LOC114362639, LOC114360678, LOC114362143, LOC114358081, LOC114356084, LOC114360387, LOC114358797, LOC114363732, LOC114361712, LOC114362522, LOC114352774, LOC114357529, LOC114351660, LOC114357432, LOC114355093, LOC114363838, LOC114362828, LOC114363648	0.6429	9.03764e-05	****
GO:0046856	phosphatidylinositol dephosphorylation	Biological Process	LOC114361656, LOC114355750, LOC114362356, LOC114351645, LOC114360354, LOC114350131, LOC114350514, LOC114350544, LOC114362067	0.9	9.3955e-05	****
GO:0042981	regulation of apoptotic process	Biological Process	LOC114362536, LOC114351868, LOC114355650, LOC114351337, LOC114350065, LOC114365685, LOC114364259, LOC114356000, LOC114352224, LOC114350107, LOC114365504, LOC114351660, LOC114364671, LOC114360365, LOC114360674, LOC114360681, LOC114360843, LOC114364300, LOC114362828, LOC114358829, LOC114356587, LOC114366783, LOC114354060, LOC114357370	0.5714	9.83121e-05	****
GO:0007269	neurotransmitter secretion	Biological Process	LOC114366752, LOC114353630, LOC114350866, LOC114365351, LOC114362901, LOC114354931, LOC114364122, LOC114357738, LOC114357488, LOC114361000, LOC114349818, LOC114353417, LOC114351622, LOC114349661, LOC114357039, LOC114353573, LOC114350626, LOC114359866, LOC114352992, LOC114358171, LOC114356754, LOC114356378, LOC114352555, LOC114358795, LOC114350959, LOC114357740	0.5532	0.000106826	***
GO:0000122	negative regulation of transcription by RNA polymerase II	Biological Process	LOC114364696, LOC114360260, LOC114362617, LOC114365578, LOC114351459, LOC114357046, LOC114360678, LOC114352500, LOC114351059, LOC114359151, LOC114358081, LOC114365118, LOC114353040, LOC114349858, LOC114364871, LOC114350201, LOC114349918, LOC114349795, LOC114364809, LOC114359374, LOC114355833, LOC114359612, LOC114349973, LOC114350098, LOC114352087, LOC114350008, LOC114356066, LOC114354044, LOC1143…	0.4192	0.000139394	***
GO:0035277	spiracle morphogenesis, open tracheal system	Biological Process	LOC114359040, LOC114352021, LOC114357332, LOC114350899, LOC114362522, LOC114350415, LOC114351001, LOC114355435, LOC114351282, LOC114352774, LOC114351164, LOC114357259, LOC114359907, LOC114349602	0.7	0.000145761	***
GO:0005385	zinc ion transmembrane transporter activity	Molecular Function	LOC114353552, LOC114364733, LOC114356945, LOC114361619, LOC114352583, LOC114357167, LOC114365138, LOC114353204, LOC114353786, LOC114354433, LOC114350477	0.7857	0.000151246	***
GO:0031935	obsolete regulation of chromatin silencing	Biological Process	LOC114355941, LOC114353235, LOC114350235, LOC114366627, LOC114354777, LOC114365908, LOC114352571	1	0.000155227	***
GO:0045944	positive regulation of transcription by RNA polymerase II	Biological Process	LOC114354330, LOC114350220, LOC114352196, LOC114360260, LOC114355782, LOC114366008, LOC114357046, LOC114358051, LOC114360678, LOC114356599, LOC114353201, LOC114364163, LOC114352500, LOC114357837, LOC114352431, LOC114358081, LOC114364122, LOC114365526, LOC114352037, LOC114353040, LOC114352395, LOC114364871, LOC114358797, LOC114359208, LOC114362212, LOC114349795, LOC114360227, LOC114355833, LOC1143…	0.3974	0.000160762	***
GO:0008582	regulation of synaptic assembly at neuromuscular junction	Biological Process	LOC114364696, LOC114366008, LOC114352912, LOC114350021, LOC114351167, LOC114349801, LOC114360441, LOC114358931, LOC114359512, LOC114355717, LOC114352992, LOC114357338, LOC114356925, LOC114359404, LOC114363620, LOC114364284, LOC114351455, LOC114352960	0.6207	0.00017472	***
GO:0003730	mRNA 3'-UTR binding	Molecular Function	LOC114350089, LOC114350339, LOC114350397, LOC114360267, LOC114350254, LOC114349672, LOC114361465, LOC114362114, LOC114355717, LOC114359482, LOC114355566, LOC114366366, LOC114350101, LOC114349774, LOC114366350, LOC114357608, LOC114359750	0.6296	0.000206625	***
GO:0045807	positive regulation of endocytosis	Biological Process	LOC114354579, LOC114354026, LOC114356413, LOC114355568, LOC114350626, LOC114365178, LOC114364868, LOC114359011	0.8889	0.000297591	***
GO:0030154	cell differentiation	Biological Process	LOC114356871, LOC114366008, LOC114365118, LOC114353040, LOC114352395, LOC114360075, LOC114360267, LOC114351057, LOC114362604, LOC114362212, LOC114356995, LOC114355833, LOC114365071, LOC114356957, LOC114357926, LOC114361857, LOC114353823, LOC114355887, LOC114356123, LOC114362083, LOC114359275, LOC114356379, LOC114358228, LOC114349801, LOC114353075, LOC114364259, LOC114362522, LOC114359273, LOC1143…	0.4444	0.000302989	***
GO:0045475	locomotor rhythm	Biological Process	LOC114350172, LOC114361238, LOC114366522, LOC114363472, LOC114352500, LOC114358263, LOC114364122, LOC114353741, LOC114361406, LOC114351645, LOC114356938, LOC114360973, LOC114356513, LOC114365005, LOC114363920, LOC114357338, LOC114356671, LOC114356612, LOC114350312, LOC114353982, LOC114354680, LOC114363671, LOC114366783	0.5476	0.000323716	***
GO:0046331	lateral inhibition	Biological Process	LOC114362061, LOC114365578, LOC114358132, LOC114363610, LOC114354648, LOC114361629, LOC114354579, LOC114358081, LOC114350183, LOC114352932, LOC114364934, LOC114362141, LOC114363272, LOC114353361, LOC114363957, LOC114363857, LOC114359374, LOC114352966, LOC114351682, LOC114356995, LOC114363832, LOC114362301, LOC114365222, LOC114356938, LOC114350065, LOC114361087, LOC114351017, LOC114361049, LOC1143…	0.4234	0.000368729	***
GO:0031966	mitochondrial membrane	Cellular Component	LOC114366752, LOC114356318, LOC114353156, LOC114360469, LOC114351290, LOC114363588, LOC114365123, LOC114366317, LOC114350186	0.8182	0.000384532	***
GO:0045892	negative regulation of transcription, DNA-templated	Biological Process	LOC114364696, LOC114365578, LOC114357046, LOC114354447, LOC114360678, LOC114364210, LOC114364163, LOC114358081, LOC114363492, LOC114365118, LOC114352138, LOC114352021, LOC114353040, LOC114349858, LOC114357477, LOC114350201, LOC114359780, LOC114349918, LOC114356355, LOC114359208, LOC114359374, LOC114355833, LOC114357946, LOC114363069, LOC114365878, LOC114350008, LOC114359275, LOC114355717, LOC1143…	0.4375	0.000413762	***
GO:0032482	Rab protein signal transduction	Biological Process	LOC114356771, LOC114351420, LOC114352966, LOC114351622, LOC114362124, LOC114365572, LOC114364490, LOC114354882, LOC114355977, LOC114359649	0.7692	0.000420421	***
GO:0012505	endomembrane system	Cellular Component	LOC114358346, LOC114361687, LOC114350937, LOC114355012, LOC114355290, LOC114356680, LOC114366143, LOC114352464, LOC114350353, LOC114353751, LOC114364450, LOC114359260, LOC114360034, LOC114354179, LOC114359383, LOC114364740, LOC114349596, LOC114354099, LOC114355424, LOC114351420, LOC114366249, LOC114362519, LOC114353198, LOC114355024, LOC114352966, LOC114351622, LOC114356415, LOC114352397, LOC1143…	0.4035	0.000575817	***
GO:0008104	protein localization	Biological Process	LOC114354579, LOC114356422, LOC114354026, LOC114355561, LOC114362268, LOC114356413, LOC114351571, LOC114364970, LOC114355643, LOC114354930, LOC114364259, LOC114357786, LOC114355689, LOC114354961, LOC114354686, LOC114356612, LOC114355682, LOC114364976, LOC114359404, LOC114356989, LOC114355135, LOC114350312, LOC114353183, LOC114354036	0.5217	0.000625619	***
GO:0001228	DNA-binding transcription activator activity, RNA polymerase II-specific	Molecular Function	LOC114357651, LOC114350201, LOC114362212, LOC114353823, LOC114352036, LOC114350672, LOC114355323, LOC114350689, LOC114353982, LOC114352715, LOC114350680, LOC114363648, LOC114350702, LOC114362451	0.6364	0.000653226	***
GO:0050839	cell adhesion molecule binding	Molecular Function	LOC114354855, LOC114355497, LOC114351611, LOC114353150, LOC114359405, LOC114363281, LOC114358379, LOC114355534, LOC114360120, LOC114358933, LOC114359978, LOC114365412, LOC114362562, LOC114363932, LOC114358171, LOC114356360, LOC114364585	0.5862	0.000685993	***
GO:0007422	peripheral nervous system development	Biological Process	LOC114362617, LOC114365578, LOC114352630, LOC114364163, LOC114352326, LOC114351420, LOC114354568, LOC114349795, LOC114355284, LOC114354742, LOC114351985, LOC114354026, LOC114357332, LOC114355299, LOC114355643, LOC114351295, LOC114362522, LOC114356062, LOC114366589, LOC114356086, LOC114351660, LOC114354686, LOC114350445, LOC114356656, LOC114354036, LOC114364220, LOC114362451	0.5	0.000701971	***
GO:0008017	microtubule binding	Molecular Function	LOC114356762, LOC114358132, LOC114363610, LOC114366334, LOC114360298, LOC114353691, LOC114365786, LOC114352630, LOC114363895, LOC114349799, LOC114364249, LOC114365845, LOC114355106, LOC114361588, LOC114361176, LOC114352794, LOC114361297, LOC114361076, LOC114355966, LOC114356413, LOC114353156, LOC114363913, LOC114365685, LOC114351540, LOC114351271, LOC114351230, LOC114362698, LOC114363019, LOC1143…	0.4494	0.00071083	***
GO:0043005	neuron projection	Cellular Component	LOC114363610, LOC114361523, LOC114364127, LOC114355124, LOC114353575, LOC114350149, LOC114360195, LOC114360461, LOC114357168, LOC114360876, LOC114354310, LOC114358557, LOC114351645, LOC114365708, LOC114366573, LOC114361505, LOC114349719, LOC114353222, LOC114356086, LOC114349885, LOC114360606, LOC114360932, LOC114356612, LOC114349988, LOC114354235, LOC114364284, LOC114357264, LOC114351495, LOC1143…	0.4839	0.000733479	***
GO:0006355	regulation of transcription, DNA-templated	Biological Process	LOC114350075, LOC114355782, LOC114354802, LOC114362264, LOC114357046, LOC114354447, LOC114356599, LOC114353201, LOC114366052, LOC114356899, LOC114359414, LOC114363730, LOC114351059, LOC114357837, LOC114365511, LOC114355203, LOC114356353, LOC114364229, LOC114365526, LOC114365703, LOC114352021, LOC114353040, LOC114357651, LOC114366694, LOC114363386, LOC114360075, LOC114361559, LOC114365845, LOC1143…	0.3716	0.00075033	***
GO:0003779	actin binding	Molecular Function	LOC114350102, LOC114360298, LOC114364653, LOC114351443, LOC114353575, LOC114364227, LOC114350193, LOC114362320, LOC114356446, LOC114355404, LOC114363895, LOC114349799, LOC114361350, LOC114360461, LOC114359073, LOC114359383, LOC114361588, LOC114354390, LOC114362758, LOC114356744, LOC114357946, LOC114358009, LOC114350476, LOC114357361, LOC114355966, LOC114356413, LOC114351571, LOC114363913, LOC1143…	0.4206	0.000775698	***
GO:0007409	axonogenesis	Biological Process	LOC114356680, LOC114363231, LOC114351990, LOC114363730, LOC114357837, LOC114358934, LOC114362488, LOC114361588, LOC114354396, LOC114354118, LOC114351907, LOC114354974, LOC114355435, LOC114361856, LOC114351657, LOC114350107, LOC114359881, LOC114362692, LOC114352886, LOC114362562, LOC114365936, LOC114362528, LOC114351455	0.5227	0.000780539	***
GO:0000981	DNA-binding transcription factor activity, RNA polymerase II-specific	Molecular Function	LOC114352196, LOC114362617, LOC114357046, LOC114363962, LOC114358081, LOC114365118, LOC114353040, LOC114357651, LOC114364871, LOC114352025, LOC114349918, LOC114349795, LOC114357766, LOC114365071, LOC114361720, LOC114362600, LOC114349973, LOC114365142, LOC114361857, LOC114353823, LOC114362083, LOC114354211, LOC114356379, LOC114353075, LOC114364772, LOC114355823, LOC114356062, LOC114364869, LOC1143…	0.4421	0.000801219	***
GO:0048477	oogenesis	Biological Process	LOC114350866, LOC114364861, LOC114355219, LOC114358691, LOC114356871, LOC114350339, LOC114353575, LOC114357602, LOC114359032, LOC114350047, LOC114362760, LOC114363895, LOC114353910, LOC114363386, LOC114358709, LOC114349795, LOC114361465, LOC114350389, LOC114362047, LOC114355828, LOC114354421, LOC114357926, LOC114350008, LOC114362124, LOC114357332, LOC114363913, LOC114355717, LOC114351295, LOC1143…	0.4113	0.000876949	***
GO:0005634	nucleus	Cellular Component	LOC114354330, LOC114359566, LOC114366625, LOC114364696, LOC114354867, LOC114361994, LOC114350866, LOC114350220, LOC114350075, LOC114352196, LOC114360260, LOC114362617, LOC114351849, LOC114357981, LOC114365578, LOC114353962, LOC114352443, LOC114351459, LOC114364861, LOC114361238, LOC114354638, LOC114355782, LOC114353529, LOC114351382, LOC114350089, LOC114354915, LOC114350281, LOC114364271, LOC1143…	0.318	0.000887762	***
GO:0035062	omega speckle	Cellular Component	LOC114365046, LOC114362114, LOC114360181, LOC114363783, LOC114359482, LOC114360210, LOC114361805	0.875	0.000931705	***
GO:0007280	pole cell migration	Biological Process	LOC114362639, LOC114357328, LOC114358372, LOC114364809, LOC114364970, LOC114351394, LOC114355717, LOC114354665, LOC114364685, LOC114362562, LOC114350804	0.6875	0.000996406	***
GO:0045824	negative regulation of innate immune response	Biological Process	LOC114362639, LOC114360798, LOC114354973, LOC114358244, LOC114351775, LOC114364241, LOC114353980, LOC114358966, LOC114359413, LOC114351870, LOC114358962	0.6875	0.000996406	***
GO:0048565	digestive tract development	Biological Process	LOC114360678, LOC114357651, LOC114353823, LOC114360706, LOC114350672, LOC114360294, LOC114350689, LOC114350680	0.8	0.00111214	**
GO:0016328	lateral plasma membrane	Cellular Component	LOC114359547, LOC114355124, LOC114353150, LOC114359040, LOC114352966, LOC114349719, LOC114361087, LOC114358736, LOC114352886, LOC114350456, LOC114356612, LOC114365700, LOC114362528, LOC114364585	0.6087	0.0012317	**
GO:0031982	vesicle	Cellular Component	LOC114360682, LOC114360461, LOC114351420, LOC114352966, LOC114351622, LOC114354262, LOC114362124, LOC114365572, LOC114364490, LOC114351489, LOC114354882, LOC114357109, LOC114359628, LOC114355977, LOC114359649, LOC114350959	0.5714	0.00143743	**
GO:0008347	glial cell migration	Biological Process	LOC114350075, LOC114357068, LOC114364122, LOC114360760, LOC114360267, LOC114349795, LOC114354026, LOC114351234, LOC114354895, LOC114351295, LOC114359226, LOC114361841, LOC114366055	0.619	0.00148287	**
GO:0019904	protein domain specific binding	Molecular Function	LOC114356890, LOC114354472, LOC114365118, LOC114357738, LOC114352138, LOC114362595, LOC114357328, LOC114349719, LOC114362522, LOC114354048, LOC114358933, LOC114361014, LOC114364418, LOC114366055, LOC114363092, LOC114358817, LOC114364830, LOC114364868, LOC114363473, LOC114363043	0.5263	0.00152045	**
GO:0008134	transcription factor binding	Molecular Function	LOC114365578, LOC114351459, LOC114352415, LOC114352500, LOC114359151, LOC114352431, LOC114355614, LOC114364122, LOC114365526, LOC114352395, LOC114351395, LOC114359374, LOC114355833, LOC114353804, LOC114354742, LOC114353415, LOC114366554, LOC114365878, LOC114350315, LOC114359275, LOC114364853, LOC114360042, LOC114360973, LOC114358294, LOC114364772, LOC114363783, LOC114356062, LOC114365765, LOC1143…	0.4286	0.00169282	**
GO:0007424	open tracheal system development	Biological Process	LOC114362639, LOC114364653, LOC114354648, LOC114358051, LOC114365391, LOC114357068, LOC114352021, LOC114364339, LOC114352395, LOC114361588, LOC114350021, LOC114349795, LOC114362047, LOC114351356, LOC114357946, LOC114355887, LOC114357332, LOC114351571, LOC114366602, LOC114352389, LOC114364438, LOC114362919, LOC114356030, LOC114352188, LOC114351295, LOC114362522, LOC114351001, LOC114355435, LOC1143…	0.4257	0.00175595	**
GO:0008258	head involution	Biological Process	LOC114365578, LOC114355985, LOC114362143, LOC114359032, LOC114366420, LOC114361087, LOC114351907, LOC114362919, LOC114355717, LOC114351001, LOC114354709, LOC114359188, LOC114365412, LOC114362562, LOC114355977, LOC114351164, LOC114358098	0.5484	0.00189627	**
GO:0036122	BMP binding	Molecular Function	LOC114366008, LOC114349801, LOC114350554, LOC114360279, LOC114356619	1	0.0019044	**
GO:0034097	response to cytokine	Biological Process	LOC114357046, LOC114364871, LOC114349973, LOC114364772, LOC114364869	1	0.0019044	**
GO:0005459	UDP-galactose transmembrane transporter activity	Molecular Function	LOC114366211, LOC114356084, LOC114364241, LOC114364069, LOC114349924	1	0.0019044	**
GO:0070449	elongin complex	Cellular Component	LOC114364669, LOC114355324, LOC114353375, LOC114364970, LOC114353376	1	0.0019044	**
GO:0048103	somatic stem cell division	Biological Process	LOC114364809, LOC114354665, LOC114351660, LOC114364685, LOC114362562	1	0.0019044	**
GO:0001654	eye development	Biological Process	LOC114352912, LOC114354568, LOC114357766, LOC114354742, LOC114351985, LOC114352087, LOC114362301, LOC114362522, LOC114358287, LOC114357529, LOC114351277	0.6471	0.00209493	**
GO:0016203	muscle attachment	Biological Process	LOC114351611, LOC114353150, LOC114360267, LOC114361588, LOC114353361, LOC114356995, LOC114358520, LOC114359612, LOC114357946, LOC114362522, LOC114366589, LOC114355719, LOC114364763, LOC114365687, LOC114364744, LOC114354903, LOC114365705, LOC114350357, LOC114364585, LOC114359331	0.5128	0.00229091	**
GO:0016322	neuron remodeling	Biological Process	LOC114364696, LOC114353726, LOC114358263, LOC114352961, LOC114362758, LOC114364360, LOC114366591, LOC114363248, LOC114353918, LOC114364471, LOC114356030, LOC114351230, LOC114353222, LOC114365957, LOC114359628, LOC114350101, LOC114361757, LOC114355784	0.5294	0.00237858	**
GO:0043524	negative regulation of neuron apoptotic process	Biological Process	LOC114366592, LOC114353361, LOC114350408, LOC114364011, LOC114365463, LOC114359389, LOC114357259, LOC114350033, LOC114351455, LOC114352960	0.6667	0.00243999	**
GO:0003729	mRNA binding	Molecular Function	LOC114354330, LOC114352443, LOC114354915, LOC114356951, LOC114357898, LOC114357422, LOC114350339, LOC114357939, LOC114357602, LOC114364378, LOC114349758, LOC114362800, LOC114353144, LOC114364229, LOC114365526, LOC114363386, LOC114360267, LOC114363350, LOC114361465, LOC114352158, LOC114355828, LOC114358251, LOC114365046, LOC114357926, LOC114362114, LOC114352286, LOC114355291, LOC114356504, LOC1143…	0.4065	0.00258001	**
GO:0035160	maintenance of epithelial integrity, open tracheal system	Biological Process	LOC114351611, LOC114353150, LOC114357946, LOC114362522, LOC114351001, LOC114359188, LOC114362562, LOC114361757, LOC114364585	0.6923	0.0027785	**
GO:0046329	negative regulation of JNK cascade	Biological Process	LOC114362143, LOC114365710, LOC114355643, LOC114351295, LOC114360832, LOC114364979, LOC114359188, LOC114359413, LOC114357520	0.6923	0.0027785	**
GO:0046426	negative regulation of receptor signaling pathway via JAK-STAT	Biological Process	LOC114358915, LOC114363925, LOC114355568, LOC114353980, LOC114360814, LOC114357267, LOC114354779, LOC114365178, LOC114361453	0.6923	0.0027785	**
GO:0016476	regulation of embryonic cell shape	Biological Process	LOC114364163, LOC114363770, LOC114359040, LOC114366228, LOC114351571, LOC114365412, LOC114352253, LOC114359051, LOC114349814	0.6923	0.0027785	**
GO:0008013	beta-catenin binding	Molecular Function	LOC114365195, LOC114352794, LOC114354421, LOC114358072, LOC114359978, LOC114350107, LOC114359548, LOC114362562, LOC114356378	0.6923	0.0027785	**
GO:0030424	axon	Cellular Component	LOC114355219, LOC114363610, LOC114360298, LOC114361523, LOC114361039, LOC114354472, LOC114350104, LOC114364339, LOC114359073, LOC114360760, LOC114352794, LOC114364072, LOC114349719, LOC114365804, LOC114351907, LOC114354733, LOC114351928, LOC114353739, LOC114366589, LOC114354181, LOC114359978, LOC114350107, LOC114365412, LOC114366055, LOC114350101, LOC114360222, LOC114356989, LOC114359248, LOC1143…	0.4302	0.00285961	**
GO:0007435	salivary gland morphogenesis	Biological Process	LOC114358346, LOC114351611, LOC114359208, LOC114356995, LOC114358009, LOC114352087, LOC114355887, LOC114351571, LOC114355643, LOC114351282, LOC114363019, LOC114362377, LOC114359605, LOC114362562, LOC114351164, LOC114364585, LOC114350186, LOC114363648, LOC114350702	0.5135	0.0028716	**
GO:0031032	actomyosin structure organization	Biological Process	LOC114359577, LOC114366420, LOC114358009, LOC114349761, LOC114359605, LOC114356019	0.8571	0.00287501	**
GO:0010312	detoxification of zinc ion	Biological Process	LOC114356945, LOC114352583, LOC114365138, LOC114353204, LOC114354433, LOC114350477	0.8571	0.00287501	**
GO:0061382	Malpighian tubule tip cell differentiation	Biological Process	LOC114355284, LOC114354026, LOC114355299, LOC114351295, LOC114356062, LOC114354036	0.8571	0.00287501	**
GO:0008354	germ cell migration	Biological Process	LOC114352196, LOC114362639, LOC114357046, LOC114350021, LOC114364809, LOC114353804, LOC114357909, LOC114351394, LOC114352593, LOC114354665, LOC114351277, LOC114364685, LOC114362562, LOC114349767, LOC114350804	0.5556	0.00294293	**
GO:0007275	multicellular organism development	Biological Process	LOC114350075, LOC114354781, LOC114366008, LOC114357837, LOC114365511, LOC114352021, LOC114352877, LOC114352395, LOC114360075, LOC114363826, LOC114360233, LOC114356082, LOC114356995, LOC114366099, LOC114357766, LOC114360876, LOC114357926, LOC114350976, LOC114356123, LOC114359275, LOC114349801, LOC114355690, LOC114364259, LOC114362522, LOC114356086, LOC114360706, LOC114365463, LOC114354181, LOC1143…	0.427	0.00297063	**
GO:0010628	positive regulation of gene expression	Biological Process	LOC114361523, LOC114357939, LOC114365118, LOC114357749, LOC114363547, LOC114364871, LOC114361193, LOC114353918, LOC114351295, LOC114362522, LOC114364869, LOC114350107, LOC114365806, LOC114359548, LOC114356656, LOC114353255, LOC114352715	0.5312	0.00297815	**
GO:0045175	basal protein localization	Biological Process	LOC114352966, LOC114358736, LOC114351241, LOC114356612, LOC114364976, LOC114363043, LOC114364314, LOC114354036	0.7273	0.00305241	**
GO:0007446	imaginal disc growth	Biological Process	LOC114355497, LOC114361465, LOC114350863, LOC114351295, LOC114363783, LOC114360814, LOC114349659	0.7778	0.0031511	**
GO:0007622	rhythmic behavior	Biological Process	LOC114352500, LOC114354026, LOC114360973, LOC114365005, LOC114353982, LOC114363671, LOC114366783	0.7778	0.0031511	**
GO:0071577	zinc ion transmembrane transport	Biological Process	LOC114356945, LOC114361619, LOC114352583, LOC114357167, LOC114365138, LOC114353204, LOC114350477	0.7778	0.0031511	**
GO:0045927	positive regulation of growth	Biological Process	LOC114350021, LOC114357328, LOC114364011, LOC114365765, LOC114356699, LOC114354305, LOC114362828	0.7778	0.0031511	**
GO:0042803	protein homodimerization activity	Molecular Function	LOC114358881, LOC114362617, LOC114358971, LOC114362639, LOC114360941, LOC114353342, LOC114354447, LOC114361039, LOC114364163, LOC114362693, LOC114363855, LOC114349799, LOC114353040, LOC114365845, LOC114353417, LOC114359208, LOC114360227, LOC114351682, LOC114350408, LOC114355284, LOC114361297, LOC114360349, LOC114355534, LOC114354044, LOC114356144, LOC114355291, LOC114350554, LOC114360441, LOC1143…	0.3957	0.00328845	**
GO:0007507	heart development	Biological Process	LOC114357046, LOC114358051, LOC114363231, LOC114362320, LOC114357651, LOC114358797, LOC114350021, LOC114362604, LOC114364809, LOC114362047, LOC114354026, LOC114354421, LOC114356066, LOC114353823, LOC114358519, LOC114350672, LOC114363920, LOC114359881, LOC114350689, LOC114354665, LOC114350064, LOC114364685, LOC114362562, LOC114359838, LOC114350680, LOC114354853	0.4643	0.00336145	**
GO:0007015	actin filament organization	Biological Process	LOC114352064, LOC114353575, LOC114353150, LOC114359040, LOC114363895, LOC114366228, LOC114362758, LOC114358520, LOC114354262, LOC114365710, LOC114351571, LOC114363913, LOC114351907, LOC114351295, LOC114354709, LOC114365687, LOC114362692, LOC114352577, LOC114361757, LOC114364976, LOC114359051, LOC114350357, LOC114364585, LOC114354388, LOC114349814, LOC114356601	0.4643	0.00336145	**
GO:0005912	adherens junction	Cellular Component	LOC114366800, LOC114359405, LOC114361588, LOC114363857, LOC114365710, LOC114355887, LOC114360589, LOC114357361, LOC114356413, LOC114351571, LOC114350065, LOC114351907, LOC114350899, LOC114351295, LOC114358933, LOC114365412, LOC114349798, LOC114358064, LOC114362562, LOC114353913, LOC114352253, LOC114360843, LOC114366183, LOC114351288, LOC114349782, LOC114361521	0.4643	0.00336145	**
GO:0046777	protein autophosphorylation	Biological Process	LOC114360953, LOC114353751, LOC114363855, LOC114353910, LOC114362875, LOC114361676, LOC114349804, LOC114356086, LOC114350107, LOC114354305, LOC114353577, LOC114359248, LOC114351065, LOC114351742	0.56	0.00366601	**
GO:0010506	regulation of autophagy	Biological Process	LOC114360953, LOC114356605, LOC114353080, LOC114364238, LOC114364290, LOC114365878, LOC114358925, LOC114361944, LOC114350544, LOC114361951, LOC114364413, LOC114361952, LOC114355670, LOC114362828, LOC114360559, LOC114358786	0.5333	0.00373176	**
GO:0007427	epithelial cell migration, open tracheal system	Biological Process	LOC114351611, LOC114353150, LOC114357068, LOC114352021, LOC114351123, LOC114362047, LOC114358519, LOC114351001, LOC114354709, LOC114364585, LOC114350186	0.6111	0.00400164	**
GO:0045451	pole plasm oskar mRNA localization	Biological Process	LOC114357602, LOC114363895, LOC114351682, LOC114365071, LOC114362114, LOC114363913, LOC114359482, LOC114359292, LOC114359750, LOC114363713, LOC114359011	0.6111	0.00400164	**
GO:0007476	imaginal disc-derived wing morphogenesis	Biological Process	LOC114364696, LOC114354867, LOC114362617, LOC114365578, LOC114352698, LOC114358051, LOC114364613, LOC114355497, LOC114351443, LOC114351611, LOC114355176, LOC114356084, LOC114366228, LOC114355678, LOC114352395, LOC114350021, LOC114353361, LOC114357375, LOC114354742, LOC114354421, LOC114355887, LOC114362301, LOC114360840, LOC114351295, LOC114362522, LOC114356619, LOC114350387, LOC114351660, LOC1143…	0.4118	0.00414485	**
GO:0042594	response to starvation	Biological Process	LOC114351346, LOC114350975, LOC114358443, LOC114350668, LOC114354099, LOC114356979, LOC114354421, LOC114364238, LOC114365142, LOC114360349, LOC114352724, LOC114358925, LOC114357909, LOC114360181, LOC114363773, LOC114361944, LOC114360210, LOC114354725, LOC114361951, LOC114350101, LOC114356973, LOC114361952, LOC114362828, LOC114356978, LOC114364415	0.463	0.00418458	**
GO:0016021	integral component of membrane	Cellular Component	LOC114355516, LOC114357277, LOC114354379, LOC114350220, LOC114358589, LOC114352118, LOC114362492, LOC114352688, LOC114361197, LOC114351346, LOC114358096, LOC114362331, LOC114362445, LOC114363411, LOC114366370, LOC114356828, LOC114365155, LOC114359547, LOC114355913, LOC114358449, LOC114361596, LOC114350937, LOC114360728, LOC114366008, LOC114352817, LOC114361254, LOC114363951, LOC114351332, LOC1143…	0.3215	0.00442982	**
GO:0005938	cell cortex	Cellular Component	LOC114364271, LOC114355130, LOC114360733, LOC114363855, LOC114363895, LOC114359073, LOC114359383, LOC114353361, LOC114357375, LOC114354026, LOC114359793, LOC114354262, LOC114356413, LOC114359908, LOC114351571, LOC114364970, LOC114352422, LOC114363913, LOC114350899, LOC114356936, LOC114352643, LOC114351001, LOC114364860, LOC114358736, LOC114358933, LOC114365412, LOC114356612, LOC114362562, LOC1143…	0.4176	0.00469118	**
GO:0007455	eye-antennal disc morphogenesis	Biological Process	LOC114352196, LOC114360760, LOC114350201, LOC114354421, LOC114362301, LOC114362522, LOC114355017, LOC114351660, LOC114358829, LOC114366040	0.625	0.00484598	**
GO:0035019	somatic stem cell population maintenance	Biological Process	LOC114358051, LOC114354421, LOC114363069, LOC114356062, LOC114350064, LOC114362562, LOC114355119, LOC114352276, LOC114358829, LOC114361647	0.625	0.00484598	**
GO:0016477	cell migration	Biological Process	LOC114351611, LOC114353575, LOC114353150, LOC114349923, LOC114359073, LOC114360267, LOC114350021, LOC114352794, LOC114354262, LOC114361076, LOC114356066, LOC114355887, LOC114358228, LOC114355320, LOC114350065, LOC114361219, LOC114355717, LOC114358127, LOC114361856, LOC114351657, LOC114350107, LOC114356311, LOC114355341, LOC114353913, LOC114350357, LOC114364585, LOC114360295, LOC114363534	0.4444	0.0051519	**
GO:0048149	behavioral response to ethanol	Biological Process	LOC114362901, LOC114355001, LOC114358154, LOC114358907, LOC114364570, LOC114351868, LOC114358684, LOC114364635, LOC114352670, LOC114355717, LOC114362522, LOC114352992, LOC114362005, LOC114356612, LOC114363092, LOC114363671, LOC114354258, LOC114366783	0.5	0.00530458	**
GO:0007346	regulation of mitotic cell cycle	Biological Process	LOC114356599, LOC114349740, LOC114351868, LOC114352656, LOC114355534, LOC114354044, LOC114351412, LOC114356689, LOC114350065, LOC114351295, LOC114362522, LOC114365207, LOC114351660, LOC114350445, LOC114360674, LOC114358829, LOC114359907, LOC114354060	0.5	0.00530458	**
GO:0019730	antimicrobial humoral response	Biological Process	LOC114364696, LOC114358124, LOC114356406, LOC114354973, LOC114358797, LOC114364809, LOC114362124, LOC114361049, LOC114363920, LOC114356920, LOC114354665, LOC114364685	0.5714	0.0056831	**
GO:0005794	Golgi apparatus	Cellular Component	LOC114350866, LOC114359007, LOC114362458, LOC114360298, LOC114356871, LOC114353342, LOC114358246, LOC114364733, LOC114354708, LOC114350353, LOC114361747, LOC114357738, LOC114361940, LOC114355904, LOC114365041, LOC114364740, LOC114361176, LOC114352966, LOC114362691, LOC114356415, LOC114365649, LOC114362498, LOC114359004, LOC114356919, LOC114355966, LOC114356144, LOC114356328, LOC114365296, LOC1143…	0.3706	0.00581147	**
GO:0051225	spindle assembly	Biological Process	LOC114354379, LOC114356599, LOC114354370, LOC114364435, LOC114351571, LOC114351540, LOC114362698, LOC114354371, LOC114359628, LOC114363424, LOC114350662, LOC114356989, LOC114349718, LOC114354386	0.5385	0.00587471	**
GO:0008021	synaptic vesicle	Cellular Component	LOC114353630, LOC114362901, LOC114354931, LOC114354472, LOC114357488, LOC114361000, LOC114349818, LOC114353417, LOC114364615, LOC114352966, LOC114351622, LOC114349661, LOC114351167, LOC114365572, LOC114350769, LOC114360296, LOC114359866, LOC114356754, LOC114358795, LOC114350959, LOC114357740, LOC114357448	0.4681	0.00596631	**
GO:0007298	border follicle cell migration	Biological Process	LOC114364696, LOC114362204, LOC114361523, LOC114351611, LOC114364163, LOC114353150, LOC114365118, LOC114359405, LOC114349818, LOC114359612, LOC114357946, LOC114356919, LOC114362124, LOC114351907, LOC114361049, LOC114350899, LOC114351295, LOC114362522, LOC114356139, LOC114365765, LOC114352992, LOC114363530, LOC114363394, LOC114361841, LOC114365504, LOC114350635, LOC114362562, LOC114353577, LOC1143…	0.4198	0.00658214	**
GO:0070193	synaptonemal complex organization	Biological Process	LOC114361238, LOC114363472, LOC114353918, LOC114363807	1	0.00666814	**
GO:0060158	phospholipase C-activating dopamine receptor signaling pathway	Biological Process	LOC114353369, LOC114363675, LOC114352629, LOC114358072	1	0.00666814	**
GO:0007249	I-kappaB kinase/NF-kappaB signaling	Biological Process	LOC114357046, LOC114364871, LOC114349973, LOC114364869	1	0.00666814	**
GO:0033256	I-kappaB/NF-kappaB complex	Cellular Component	LOC114357046, LOC114364871, LOC114349973, LOC114364869	1	0.00666814	**
GO:0038061	NIK/NF-kappaB signaling	Biological Process	LOC114357046, LOC114364871, LOC114349973, LOC114364869	1	0.00666814	**
GO:0007440	foregut morphogenesis	Biological Process	LOC114360678, LOC114351295, LOC114352774, LOC114356360	1	0.00666814	**
GO:0051219	phosphoprotein binding	Molecular Function	LOC114353751, LOC114350408, LOC114360594, LOC114349566	1	0.00666814	**
GO:0030877	beta-catenin destruction complex	Cellular Component	LOC114352794, LOC114354421, LOC114350107, LOC114354566	1	0.00666814	**
GO:0016811	hydrolase activity, acting on carbon-nitrogen (but not peptide) bonds, in linear amides	Molecular Function	LOC114357848, LOC114365753, LOC114361882, LOC114355858	1	0.00666814	**
GO:0004571	mannosyl-oligosaccharide 1,2-alpha-mannosidase activity	Molecular Function	LOC114366452, LOC114355293, LOC114361860, LOC114361194	1	0.00666814	**
GO:0030335	positive regulation of cell migration	Biological Process	LOC114351443, LOC114362693, LOC114365703, LOC114355534, LOC114349751, LOC114351907, LOC114363624, LOC114349983	0.6667	0.00686527	**
GO:0018107	peptidyl-threonine phosphorylation	Biological Process	LOC114353751, LOC114356586, LOC114364767, LOC114361676, LOC114350107, LOC114360681, LOC114364284, LOC114361079	0.6667	0.00686527	**
GO:0035282	segmentation	Biological Process	LOC114354742, LOC114364072, LOC114362114, LOC114354709, LOC114359482, LOC114357529, LOC114356925, LOC114361423	0.6667	0.00686527	**
GO:0000915	actomyosin contractile ring assembly	Biological Process	LOC114354379, LOC114352630, LOC114354370, LOC114349799, LOC114365845, LOC114351571, LOC114354371, LOC114355689, LOC114349718, LOC114354386, LOC114356260	0.5789	0.00706768	**
GO:0007426	tracheal outgrowth, open tracheal system	Biological Process	LOC114354648, LOC114364613, LOC114351611, LOC114361039, LOC114364163, LOC114353150, LOC114357068, LOC114355678, LOC114359208, LOC114362047, LOC114364585	0.5789	0.00706768	**
GO:0007268	chemical synaptic transmission	Biological Process	LOC114365351, LOC114352443, LOC114366008, LOC114364127, LOC114366686, LOC114355538, LOC114352521, LOC114361000, LOC114357168, LOC114365952, LOC114355660, LOC114353417, LOC114366405, LOC114364072, LOC114355534, LOC114357039, LOC114349801, LOC114350769, LOC114351928, LOC114355717, LOC114355557, LOC114353195, LOC114356612, LOC114364825, LOC114358171, LOC114364284, LOC114361423, LOC114350186, LOC1143…	0.4286	0.00729947	**
GO:0051260	protein homooligomerization	Biological Process	LOC114353342, LOC114365952, LOC114355106, LOC114364835, LOC114364615, LOC114360441, LOC114360050, LOC114366460, LOC114365604, LOC114354686, LOC114363013, LOC114363473, LOC114366749	0.5417	0.00738172	**
GO:0008586	imaginal disc-derived wing vein morphogenesis	Biological Process	LOC114358881, LOC114365578, LOC114358051, LOC114355176, LOC114355614, LOC114352021, LOC114352395, LOC114353361, LOC114350629, LOC114362522, LOC114352643, LOC114351001, LOC114359548, LOC114357529, LOC114366366, LOC114353577, LOC114355185, LOC114366803, LOC114351065, LOC114352276, LOC114364868	0.4667	0.00745489	**
GO:0030718	germ-line stem cell population maintenance	Biological Process	LOC114358051, LOC114353150, LOC114363770, LOC114360267, LOC114350021, LOC114356355, LOC114357926, LOC114362124, LOC114362919, LOC114351295, LOC114362522, LOC114362353, LOC114349881, LOC114350064, LOC114354686, LOC114360234, LOC114352253, LOC114361647	0.4865	0.0076095	**
GO:0007283	spermatogenesis	Biological Process	LOC114354330, LOC114355219, LOC114358691, LOC114362590, LOC114357213, LOC114349758, LOC114358709, LOC114356355, LOC114362212, LOC114351682, LOC114355355, LOC114351234, LOC114357926, LOC114350131, LOC114358519, LOC114355563, LOC114351571, LOC114351337, LOC114350769, LOC114365438, LOC114366771, LOC114350101, LOC114355253, LOC114353577, LOC114351117, LOC114360843, LOC114364976, LOC114356989, LOC1143…	0.4211	0.00780069	**
GO:0070822	Sin3-type complex	Cellular Component	LOC114361238, LOC114363472, LOC114350008, LOC114354044, LOC114349625, LOC114357329, LOC114354426	0.7	0.00790869	**
GO:0045595	regulation of cell differentiation	Biological Process	LOC114358051, LOC114350021, LOC114352794, LOC114351295, LOC114352002, LOC114365504, LOC114360843	0.7	0.00790869	**
GO:0007034	vacuolar transport	Biological Process	LOC114353726, LOC114351692, LOC114351659, LOC114365650, LOC114354549, LOC114365178, LOC114360786	0.7	0.00790869	**
GO:0012506	vesicle membrane	Cellular Component	LOC114366451, LOC114351571, LOC114351799, LOC114360365, LOC114359404, LOC114362067, LOC114356587	0.7	0.00790869	**
GO:0000278	mitotic cell cycle	Biological Process	LOC114350937, LOC114363231, LOC114351059, LOC114358999, LOC114349740, LOC114355678, LOC114359277, LOC114352656, LOC114363925, LOC114359793, LOC114365046, LOC114362114, LOC114357361, LOC114359908, LOC114357332, LOC114360181, LOC114353918, LOC114355717, LOC114353246, LOC114359482, LOC114362698, LOC114360210, LOC114362781, LOC114352002, LOC114361892, LOC114356284, LOC114357786, LOC114350544, LOC1143…	0.4146	0.0082135	**
GO:0005918	septate junction	Cellular Component	LOC114366711, LOC114362639, LOC114355913, LOC114360195, LOC114366420, LOC114363752, LOC114364339, LOC114356422, LOC114363857, LOC114358557, LOC114351356, LOC114358009, LOC114358684, LOC114361087, LOC114351391, LOC114358736, LOC114349885, LOC114359605, LOC114352886, LOC114356612, LOC114365700, LOC114364258, LOC114349988, LOC114354235, LOC114357264, LOC114351495, LOC114361521	0.4355	0.00826157	**
GO:0007166	cell surface receptor signaling pathway	Biological Process	LOC114361197, LOC114351346, LOC114366065, LOC114360728, LOC114354931, LOC114360211, LOC114350668, LOC114354816, LOC114357762, LOC114358344, LOC114355478, LOC114356979, LOC114366071, LOC114360072, LOC114365584, LOC114363887, LOC114361196, LOC114360454, LOC114357169, LOC114366062, LOC114350635, LOC114364727, LOC114365152, LOC114356973, LOC114356978, LOC114350804, LOC114357311	0.4355	0.00826157	**
GO:0005875	microtubule associated complex	Cellular Component	LOC114363610, LOC114360298, LOC114365845, LOC114352794, LOC114365229, LOC114351351, LOC114365880, LOC114365685, LOC114351540, LOC114351271, LOC114351230, LOC114363794, LOC114362698, LOC114363424, LOC114365123, LOC114360365, LOC114364976, LOC114356587, LOC114351455	0.475	0.00849446	**
GO:0016579	protein deubiquitination	Biological Process	LOC114360798, LOC114358714, LOC114351059, LOC114351395, LOC114366591, LOC114355320, LOC114357335, LOC114361843, LOC114352243, LOC114355253, LOC114357779, LOC114363203, LOC114351117, LOC114365671, LOC114365017, LOC114352715, LOC114361647, LOC114357520, LOC114363534	0.475	0.00849446	**
GO:0030141	secretory granule	Cellular Component	LOC114350830, LOC114353957, LOC114366086, LOC114362897, LOC114358795, LOC114359011	0.75	0.00870491	**
GO:0034453	microtubule anchoring	Biological Process	LOC114362693, LOC114355506, LOC114355106, LOC114356413, LOC114365018, LOC114354498	0.75	0.00870491	**
GO:0004035	alkaline phosphatase activity	Molecular Function	LOC114355041, LOC114362709, LOC114355362, LOC114362710, LOC114356329, LOC114355045	0.75	0.00870491	**
GO:0004438	phosphatidylinositol-3-phosphatase activity	Molecular Function	LOC114355750, LOC114351645, LOC114360354, LOC114359908, LOC114350544, LOC114362067	0.75	0.00870491	**
GO:0008544	epidermis development	Biological Process	LOC114350389, LOC114356066, LOC114351799, LOC114352774, LOC114349606, LOC114359907	0.75	0.00870491	**
GO:0051647	nucleus localization	Biological Process	LOC114363594, LOC114365018, LOC114354803, LOC114354498, LOC114364976, LOC114356989	0.75	0.00870491	**
GO:0048619	embryonic hindgut morphogenesis	Biological Process	LOC114360678, LOC114358081, LOC114365558, LOC114352774, LOC114350352	0.8333	0.00870757	**
GO:0048646	anatomical structure formation involved in morphogenesis	Biological Process	LOC114357651, LOC114353823, LOC114350672, LOC114350689, LOC114350680	0.8333	0.00870757	**
GO:0030177	positive regulation of Wnt signaling pathway	Biological Process	LOC114350866, LOC114357357, LOC114357939, LOC114352311, LOC114352877, LOC114353482, LOC114361590, LOC114359548, LOC114358064, LOC114363838	0.5882	0.00877604	**
GO:0016020	membrane	Cellular Component	LOC114354330, LOC114363928, LOC114365351, LOC114352688, LOC114349813, LOC114362445, LOC114356828, LOC114354177, LOC114357226, LOC114361596, LOC114349642, LOC114360728, LOC114366008, LOC114353342, LOC114356680, LOC114361603, LOC114353872, LOC114355124, LOC114364733, LOC114364146, LOC114357457, LOC114355371, LOC114360953, LOC114350353, LOC114356945, LOC114365386, LOC114354289, LOC114355506, LOC1143…	0.3333	0.00895552	**
GO:0008039	synaptic target recognition	Biological Process	LOC114362061, LOC114352844, LOC114361039, LOC114351274, LOC114356422, LOC114359343, LOC114359612, LOC114363720, LOC114365804, LOC114356635, LOC114363624, LOC114355568, LOC114352114, LOC114352283	0.5185	0.00903201	**
GO:0032456	endocytic recycling	Biological Process	LOC114364227, LOC114350193, LOC114364134, LOC114365845, LOC114359793, LOC114359908, LOC114362124, LOC114359628, LOC114365504, LOC114358982, LOC114360843, LOC114361757	0.5455	0.00928535	**
GO:0016311	dephosphorylation	Biological Process	LOC114357981, LOC114362639, LOC114365391, LOC114355041, LOC114356487, LOC114362356, LOC114362709, LOC114358079, LOC114366732, LOC114352144, LOC114359908, LOC114355362, LOC114362710, LOC114357587, LOC114351660, LOC114355737, LOC114356329, LOC114355045, LOC114350909, LOC114366359	0.4651	0.00932062	**
GO:0005802	trans-Golgi network	Cellular Component	LOC114350866, LOC114358246, LOC114355506, LOC114362079, LOC114357738, LOC114360680, LOC114357787, LOC114366086, LOC114351040, LOC114366101, LOC114361826, LOC114357245, LOC114365687, LOC114349546, LOC114358835, LOC114355977, LOC114363092, LOC114349718, LOC114357742, LOC114365406, LOC114359011	0.4565	0.0100854	*
GO:0000149	SNARE binding	Molecular Function	LOC114353630, LOC114365351, LOC114362458, LOC114350937, LOC114361159, LOC114360034, LOC114357488, LOC114353417, LOC114358086, LOC114363248, LOC114360296, LOC114352188, LOC114356584, LOC114364192, LOC114356754	0.5	0.010595	*
GO:0042026	protein refolding	Biological Process	LOC114358443, LOC114358390, LOC114354179, LOC114358993, LOC114358387, LOC114358382, LOC114362461, LOC114363773, LOC114358080, LOC114353764, LOC114354725, LOC114354720, LOC114356959, LOC114358386, LOC114366206	0.5	0.010595	*
GO:0001085	RNA polymerase II-specific DNA-binding transcription factor binding	Molecular Function	LOC114365578, LOC114357651, LOC114362604, LOC114353823, LOC114350672, LOC114350107, LOC114350689, LOC114357529, LOC114350680	0.6	0.0108694	*
GO:0042078	germ-line stem cell division	Biological Process	LOC114358051, LOC114350021, LOC114363350, LOC114362124, LOC114362919, LOC114355717, LOC114351660, LOC114350064, LOC114362562	0.6	0.0108694	*
GO:0007629	flight behavior	Biological Process	LOC114362061, LOC114354328, LOC114350102, LOC114360941, LOC114362320, LOC114352629, LOC114357866, LOC114364835, LOC114355024, LOC114349548, LOC114362273, LOC114363424, LOC114361260	0.52	0.0114071	*
GO:0071456	cellular response to hypoxia	Biological Process	LOC114366752, LOC114353751, LOC114363350, LOC114349795, LOC114355833, LOC114360594, LOC114351645, LOC114363925, LOC114355871, LOC114357188, LOC114362902, LOC114354085, LOC114352715	0.52	0.0114071	*
GO:0007494	midgut development	Biological Process	LOC114358346, LOC114352196, LOC114365578, LOC114355012, LOC114351611, LOC114359032, LOC114353150, LOC114360227, LOC114351001, LOC114354709, LOC114364585	0.55	0.0116934	*
GO:0007160	cell-matrix adhesion	Biological Process	LOC114354855, LOC114351611, LOC114353150, LOC114366228, LOC114359330, LOC114366567, LOC114360120, LOC114359051, LOC114364585, LOC114349814, LOC114354886	0.55	0.0116934	*
GO:0040008	regulation of growth	Biological Process	LOC114355497, LOC114357328, LOC114365558, LOC114350235, LOC114351295, LOC114365765, LOC114360706, LOC114359628, LOC114365504, LOC114350186, LOC114359011	0.55	0.0116934	*
GO:0007281	germ cell development	Biological Process	LOC114350339, LOC114353751, LOC114351128, LOC114357926, LOC114364970, LOC114357909, LOC114355717, LOC114362562, LOC114360681, LOC114356989, LOC114350804	0.55	0.0116934	*
GO:0051568	histone H3-K4 methylation	Biological Process	LOC114355584, LOC114364122, LOC114363732, LOC114361712, LOC114364219, LOC114359793, LOC114364748, LOC114365765, LOC114356904, LOC114351277, LOC114355120	0.55	0.0116934	*
GO:0019991	septate junction assembly	Biological Process	LOC114366711, LOC114362639, LOC114353826, LOC114360195, LOC114363752, LOC114364339, LOC114356422, LOC114358557, LOC114351356, LOC114358009, LOC114358684, LOC114361087, LOC114351391, LOC114358736, LOC114349885, LOC114359605, LOC114352886, LOC114362005, LOC114356612, LOC114365700, LOC114364258, LOC114349988, LOC114354235, LOC114357264, LOC114351495	0.431	0.0125392	*
GO:0005783	endoplasmic reticulum	Cellular Component	LOC114355516, LOC114354651, LOC114362331, LOC114354691, LOC114352817, LOC114350964, LOC114359032, LOC114359822, LOC114364450, LOC114354179, LOC114353910, LOC114362958, LOC114362311, LOC114358907, LOC114361940, LOC114364740, LOC114363521, LOC114355424, LOC114351386, LOC114355968, LOC114355024, LOC114363522, LOC114366099, LOC114362691, LOC114356415, LOC114360594, LOC114366452, LOC114364072, LOC1143…	0.352	0.0126888	*
GO:0007417	central nervous system development	Biological Process	LOC114359032, LOC114353150, LOC114352877, LOC114351123, LOC114349795, LOC114360233, LOC114355284, LOC114352661, LOC114354026, LOC114356066, LOC114357332, LOC114355299, LOC114355643, LOC114366589, LOC114362353, LOC114354181, LOC114361856, LOC114351657, LOC114359881, LOC114361841, LOC114365806, LOC114358626, LOC114355950, LOC114356804, LOC114350357, LOC114352960	0.4262	0.0130115	*
GO:0031201	SNARE complex	Cellular Component	LOC114353630, LOC114362458, LOC114352614, LOC114350937, LOC114361159, LOC114360034, LOC114357488, LOC114354971, LOC114359793, LOC114358086, LOC114360296, LOC114352188, LOC114356584, LOC114364192	0.5	0.013384	*
GO:0072499	photoreceptor cell axon guidance	Biological Process	LOC114356744, LOC114356413, LOC114351657, LOC114359188, LOC114352886, LOC114350456, LOC114357338, LOC114364609, LOC114365705, LOC114356989, LOC114349988, LOC114354235, LOC114362528, LOC114351495	0.5	0.013384	*
GO:0043195	terminal bouton	Cellular Component	LOC114353630, LOC114365351, LOC114362901, LOC114350361, LOC114357488, LOC114352521, LOC114357168, LOC114362758, LOC114353417, LOC114362268, LOC114360589, LOC114362124, LOC114353195, LOC114354305, LOC114356612, LOC114362067, LOC114357740	0.4722	0.0133851	*
GO:0048488	synaptic vesicle endocytosis	Biological Process	LOC114350866, LOC114358499, LOC114355062, LOC114357738, LOC114353417, LOC114350122, LOC114359623, LOC114358519, LOC114351167, LOC114354930, LOC114353573, LOC114350626, LOC114352992, LOC114349767, LOC114362067, LOC114352555, LOC114350186	0.4722	0.0133851	*
GO:0010508	positive regulation of autophagy	Biological Process	LOC114364861, LOC114361523, LOC114360953, LOC114355584, LOC114358745, LOC114350506, LOC114363248, LOC114350107	0.6154	0.0134041	*
GO:0046529	imaginal disc fusion, thorax closure	Biological Process	LOC114362204, LOC114361523, LOC114354648, LOC114363855, LOC114357375, LOC114355887, LOC114358287, LOC114355977	0.6154	0.0134041	*
GO:0048803	imaginal disc-derived male genitalia morphogenesis	Biological Process	LOC114361523, LOC114353150, LOC114363855, LOC114352422, LOC114363248, LOC114364259, LOC114351295, LOC114350352	0.6154	0.0134041	*
GO:0045732	positive regulation of protein catabolic process	Biological Process	LOC114357118, LOC114352794, LOC114365558, LOC114364970, LOC114362875, LOC114350107, LOC114365406, LOC114364868	0.6154	0.0134041	*
GO:0051082	unfolded protein binding	Molecular Function	LOC114355012, LOC114358443, LOC114355609, LOC114358390, LOC114354179, LOC114359780, LOC114364615, LOC114359050, LOC114360931, LOC114365708, LOC114358993, LOC114358387, LOC114352389, LOC114363553, LOC114358382, LOC114362461, LOC114363773, LOC114358080, LOC114353764, LOC114362487, LOC114361892, LOC114356380, LOC114354725, LOC114355456, LOC114354720, LOC114356959, LOC114358386, LOC114363473, LOC1143…	0.4143	0.0141359	*
GO:0007430	terminal branching, open tracheal system	Biological Process	LOC114357068, LOC114352395, LOC114357946, LOC114354549, LOC114358925, LOC114366602, LOC114352389, LOC114350250, LOC114356030, LOC114352188, LOC114365293, LOC114366251	0.5217	0.0144341	*
GO:0042752	regulation of circadian rhythm	Biological Process	LOC114352118, LOC114366522, LOC114358263, LOC114357477, LOC114363069, LOC114365005, LOC114358639, LOC114350312, LOC114351300, LOC114353693	0.5556	0.0147441	*
GO:0050829	defense response to Gram-negative bacterium	Biological Process	LOC114362639, LOC114354855, LOC114352297, LOC114364871, LOC114360354, LOC114365127, LOC114358244, LOC114349905, LOC114364869, LOC114361673, LOC114358287, LOC114360814, LOC114354156, LOC114362692, LOC114358966, LOC114351241, LOC114351413, LOC114356360, LOC114359031, LOC114359413, LOC114351870, LOC114358962, LOC114354036	0.434	0.0148389	*
GO:0055085	transmembrane transport	Biological Process	LOC114354328, LOC114363411, LOC114366370, LOC114353484, LOC114363988, LOC114354531, LOC114364146, LOC114366522, LOC114359302, LOC114354289, LOC114352737, LOC114357071, LOC114365885, LOC114351404, LOC114362216, LOC114352521, LOC114363401, LOC114365952, LOC114350787, LOC114353629, LOC114364835, LOC114360822, LOC114361456, LOC114365322, LOC114354729, LOC114366600, LOC114366106, LOC114362008, LOC1143…	0.3642	0.0148587	*
GO:0005700	polytene chromosome	Cellular Component	LOC114353529, LOC114354915, LOC114364163, LOC114355584, LOC114352431, LOC114364122, LOC114364435, LOC114359208, LOC114364219, LOC114353415, LOC114359793, LOC114365046, LOC114354895, LOC114350008, LOC114354044, LOC114358294, LOC114355017, LOC114365347, LOC114359226, LOC114352850, LOC114360814, LOC114359188, LOC114351277, LOC114361920, LOC114364770, LOC114351413, LOC114360179, LOC114366803, LOC1143…	0.3977	0.0153325	*
GO:0048813	dendrite morphogenesis	Biological Process	LOC114364861, LOC114353726, LOC114364163, LOC114365118, LOC114364871, LOC114361559, LOC114355106, LOC114361588, LOC114353383, LOC114362758, LOC114362741, LOC114349795, LOC114360233, LOC114350254, LOC114359374, LOC114359612, LOC114350008, LOC114356066, LOC114354044, LOC114357332, LOC114366627, LOC114364853, LOC114351907, LOC114362919, LOC114354733, LOC114363624, LOC114355717, LOC114364869, LOC1143…	0.3814	0.0153789	*
GO:0007419	ventral cord development	Biological Process	LOC114354648, LOC114357046, LOC114358051, LOC114351611, LOC114361039, LOC114353150, LOC114363547, LOC114349918, LOC114354026, LOC114356066, LOC114355299, LOC114351295, LOC114355435, LOC114359628, LOC114361841, LOC114365806, LOC114362005, LOC114354686, LOC114360222, LOC114356925, LOC114352458, LOC114352462, LOC114356601, LOC114364220	0.4286	0.0154402	*
GO:0046982	protein heterodimerization activity	Molecular Function	LOC114365578, LOC114358971, LOC114352698, LOC114354447, LOC114351611, LOC114352500, LOC114353150, LOC114363528, LOC114353040, LOC114349818, LOC114365108, LOC114357328, LOC114362212, LOC114349795, LOC114356995, LOC114355284, LOC114366554, LOC114365142, LOC114360349, LOC114355534, LOC114365710, LOC114355299, LOC114364853, LOC114360973, LOC114360076, LOC114360120, LOC114356062, LOC114351282, LOC1143…	0.3839	0.0154993	*
GO:0007447	imaginal disc pattern formation	Biological Process	LOC114355497, LOC114356084, LOC114352794, LOC114354421, LOC114351295, LOC114362522, LOC114357259	0.6364	0.0164072	*
GO:0050767	regulation of neurogenesis	Biological Process	LOC114365118, LOC114355284, LOC114354026, LOC114355299, LOC114351295, LOC114356925, LOC114355285	0.6364	0.0164072	*
GO:0006914	autophagy	Biological Process	LOC114350975, LOC114353342, LOC114356890, LOC114353726, LOC114360953, LOC114350183, LOC114356605, LOC114354466, LOC114355833, LOC114364290, LOC114359393, LOC114353573, LOC114361676, LOC114350546, LOC114366049, LOC114357740	0.4706	0.0168297	*
GO:0008406	gonad development	Biological Process	LOC114361039, LOC114365118, LOC114364809, LOC114355643, LOC114351394, LOC114362522, LOC114359881, LOC114354665, LOC114351660, LOC114364685, LOC114362562, LOC114360222, LOC114357259	0.5	0.0169394	*
GO:0007224	smoothened signaling pathway	Biological Process	LOC114362617, LOC114352630, LOC114364122, LOC114358154, LOC114363826, LOC114353482, LOC114358372, LOC114361465, LOC114352184, LOC114354882, LOC114359209, LOC114351660, LOC114360365, LOC114361658, LOC114349767, LOC114349718, LOC114358829, LOC114363452, LOC114359907, LOC114356587, LOC114360263	0.4375	0.0175522	*
GO:0045893	positive regulation of transcription, DNA-templated	Biological Process	LOC114362617, LOC114366255, LOC114361238, LOC114355782, LOC114357046, LOC114360678, LOC114363472, LOC114364210, LOC114356899, LOC114352500, LOC114355584, LOC114358081, LOC114355614, LOC114359277, LOC114359208, LOC114361257, LOC114356082, LOC114350408, LOC114352656, LOC114360349, LOC114365878, LOC114355299, LOC114351295, LOC114359390, LOC114355416, LOC114356062, LOC114365765, LOC114365347, LOC1143…	0.3782	0.0180355	*
GO:0035317	imaginal disc-derived wing hair organization	Biological Process	LOC114353575, LOC114349646, LOC114355404, LOC114350389, LOC114350899, LOC114350387, LOC114364880, LOC114349606, LOC114359639, LOC114359404, LOC114362053	0.5238	0.0183048	*
GO:0007400	neuroblast fate determination	Biological Process	LOC114349918, LOC114355284, LOC114354026, LOC114355299, LOC114351295, LOC114356062, LOC114361841, LOC114356925, LOC114357259, LOC114363043, LOC114354036	0.5238	0.0183048	*
GO:0044719	regulation of imaginal disc-derived wing size	Biological Process	LOC114363928, LOC114359277, LOC114360233, LOC114359612, LOC114365758, LOC114354580, LOC114351164, LOC114352276, LOC114362828	0.5625	0.0186138	*
GO:0005776	autophagosome	Cellular Component	LOC114349632, LOC114350975, LOC114356605, LOC114362124, LOC114359856, LOC114354882, LOC114354720, LOC114354529, LOC114362067	0.5625	0.0186138	*
GO:0045792	negative regulation of cell size	Biological Process	LOC114364861, LOC114353751, LOC114350047, LOC114351645, LOC114356123, LOC114350065, LOC114363624, LOC114360706, LOC114350445	0.5625	0.0186138	*
GO:0010008	endosome membrane	Cellular Component	LOC114350975, LOC114354514, LOC114357933, LOC114350604, LOC114354882, LOC114351229, LOC114358982, LOC114353652, LOC114354529	0.5625	0.0186138	*
GO:0009952	anterior/posterior pattern specification	Biological Process	LOC114357046, LOC114362114, LOC114356413, LOC114351295, LOC114362522, LOC114359482, LOC114351660, LOC114360197, LOC114363648	0.5625	0.0186138	*
GO:0000792	heterochromatin	Cellular Component	LOC114350397, LOC114354895, LOC114360181, LOC114360210, LOC114359226, LOC114354777, LOC114352850, LOC114352571, LOC114351120	0.5625	0.0186138	*
GO:0045214	sarcomere organization	Biological Process	LOC114350102, LOC114350339, LOC114351611, LOC114353150, LOC114362320, LOC114358390, LOC114353040, LOC114360267, LOC114359405, LOC114362758, LOC114363594, LOC114357946, LOC114349661, LOC114358387, LOC114358382, LOC114353764, LOC114355719, LOC114354720, LOC114350456, LOC114364744, LOC114358386, LOC114359331, LOC114361079	0.4259	0.0190049	*
GO:0031410	cytoplasmic vesicle	Cellular Component	LOC114352817, LOC114354579, LOC114365845, LOC114362517, LOC114351622, LOC114355561, LOC114364238, LOC114355264, LOC114354262, LOC114362124, LOC114352670, LOC114351295, LOC114354709, LOC114361944, LOC114365765, LOC114361951, LOC114358835, LOC114351241, LOC114363571, LOC114355977, LOC114361952, LOC114350186, LOC114359011	0.4259	0.0190049	*
GO:0030496	midbody	Cellular Component	LOC114364271, LOC114356599, LOC114353726, LOC114352630, LOC114365845, LOC114355833, LOC114349719, LOC114358901, LOC114350899, LOC114354048, LOC114366710, LOC114355689, LOC114359404, LOC114354763	0.4828	0.0191899	*
GO:0007157	heterophilic cell-cell adhesion via plasma membrane cell adhesion molecules	Biological Process	LOC114355497, LOC114351611, LOC114353150, LOC114355637, LOC114362657, LOC114358950, LOC114351295, LOC114360120, LOC114364243, LOC114358947, LOC114365557, LOC114363932, LOC114351932, LOC114364585	0.4828	0.0191899	*
GO:0071260	cellular response to mechanical stimulus	Biological Process	LOC114364127, LOC114350107, LOC114357365, LOC114361359, LOC114361479, LOC114352715	0.6667	0.0198125	*
GO:0045570	regulation of imaginal disc growth	Biological Process	LOC114355497, LOC114350021, LOC114353482, LOC114358519, LOC114360840, LOC114355677	0.6667	0.0198125	*
GO:0032006	regulation of TOR signaling	Biological Process	LOC114357213, LOC114354636, LOC114351868, LOC114362149, LOC114362142, LOC114358098	0.6667	0.0198125	*
GO:0046328	regulation of JNK cascade	Biological Process	LOC114363770, LOC114354895, LOC114355643, LOC114358933, LOC114359226, LOC114365412	0.6667	0.0198125	*
GO:0007394	dorsal closure, elongation of leading edge cells	Biological Process	LOC114363855, LOC114357375, LOC114362124, LOC114355643, LOC114358933, LOC114353913	0.6667	0.0198125	*
GO:0000030	mannosyltransferase activity	Molecular Function	LOC114355968, LOC114356326, LOC114357197, LOC114360445, LOC114361567, LOC114364744	0.6667	0.0198125	*
GO:0009790	embryo development	Biological Process	LOC114354568, LOC114353415, LOC114358009, LOC114359605, LOC114356612, LOC114350312	0.6667	0.0198125	*
GO:0007297	ovarian follicle cell migration	Biological Process	LOC114365003, LOC114351295, LOC114357786, LOC114362562, LOC114364976, LOC114353399	0.6667	0.0198125	*
GO:0007165	signal transduction	Biological Process	LOC114355556, LOC114362639, LOC114350614, LOC114354781, LOC114355130, LOC114364613, LOC114366576, LOC114356756, LOC114352021, LOC114361393, LOC114355029, LOC114364871, LOC114358797, LOC114364577, LOC114356487, LOC114353361, LOC114364369, LOC114350828, LOC114358745, LOC114356995, LOC114364900, LOC114360876, LOC114350833, LOC114357461, LOC114350131, LOC114350506, LOC114351457, LOC114349719, LOC1143…	0.3609	0.0198367	*
GO:0007517	muscle organ development	Biological Process	LOC114353150, LOC114362320, LOC114365118, LOC114352877, LOC114351123, LOC114360267, LOC114355106, LOC114349918, LOC114353383, LOC114354568, LOC114349795, LOC114360233, LOC114359612, LOC114350008, LOC114356066, LOC114354044, LOC114364853, LOC114360441, LOC114352643, LOC114356699, LOC114363920, LOC114364744, LOC114359331, LOC114365667, LOC114363648	0.4167	0.0201112	*
GO:0009408	response to heat	Biological Process	LOC114354328, LOC114362901, LOC114361523, LOC114356599, LOC114358390, LOC114363855, LOC114360931, LOC114358387, LOC114360181, LOC114358382, LOC114362461, LOC114358186, LOC114353764, LOC114360210, LOC114361882, LOC114354720, LOC114356959, LOC114358386, LOC114349821	0.4419	0.0207435	*
GO:0061077	chaperone-mediated protein folding	Biological Process	LOC114361513, LOC114358390, LOC114359050, LOC114356949, LOC114365708, LOC114351060, LOC114358387, LOC114352389, LOC114358382, LOC114362461, LOC114355755, LOC114358080, LOC114353764, LOC114363618, LOC114361892, LOC114354720, LOC114356959, LOC114358386, LOC114363473	0.4419	0.0207435	*
GO:0005871	kinesin complex	Cellular Component	LOC114366334, LOC114353691, LOC114352630, LOC114359803, LOC114352425, LOC114361297, LOC114361076, LOC114358678, LOC114351540, LOC114354961, LOC114357128, LOC114358064, LOC114360365, LOC114353183, LOC114356587	0.4688	0.0211872	*
GO:0005925	focal adhesion	Cellular Component	LOC114350102, LOC114355219, LOC114364094, LOC114351611, LOC114362143, LOC114353150, LOC114361350, LOC114357946, LOC114355534, LOC114349719, LOC114350250, LOC114353664, LOC114358127, LOC114361156, LOC114349774, LOC114364380, LOC114355328, LOC114356360, LOC114365936, LOC114364585	0.4348	0.0217495	*
GO:0001745	compound eye morphogenesis	Biological Process	LOC114362617, LOC114358051, LOC114355176, LOC114355614, LOC114356084, LOC114364122, LOC114366800, LOC114360760, LOC114350021, LOC114352661, LOC114352087, LOC114362124, LOC114365018, LOC114353156, LOC114360181, LOC114362919, LOC114351295, LOC114362522, LOC114350626, LOC114354498, LOC114357109, LOC114360210, LOC114351657, LOC114365412, LOC114365806, LOC114365504, LOC114362562, LOC114360843, LOC1143…	0.3974	0.0218611	*
GO:0006351	transcription, DNA-templated	Biological Process	LOC114361994, LOC114365895, LOC114353201, LOC114356899, LOC114359414, LOC114357837, LOC114356353, LOC114352311, LOC114353040, LOC114360075, LOC114365731, LOC114351057, LOC114356082, LOC114355833, LOC114363069, LOC114354044, LOC114353235, LOC114365866, LOC114359390, LOC114353756, LOC114355017, LOC114353980, LOC114356633, LOC114352850, LOC114365840, LOC114356904, LOC114357790, LOC114364685, LOC1143…	0.3854	0.0220607	*
GO:0005261	cation channel activity	Molecular Function	LOC114354328, LOC114358222, LOC114366522, LOC114350183, LOC114361406, LOC114365957, LOC114353739, LOC114357365, LOC114361479, LOC114352602	0.5263	0.0232734	*
GO:0016746	acyltransferase activity	Molecular Function	LOC114357235, LOC114352464, LOC114354099, LOC114366099, LOC114365862, LOC114361441, LOC114363655, LOC114359468, LOC114364877, LOC114364705	0.5263	0.0232734	*
GO:0007431	salivary gland development	Biological Process	LOC114351611, LOC114353150, LOC114357738, LOC114362522, LOC114351282, LOC114362377, LOC114356360, LOC114364585, LOC114363648, LOC114350702	0.5263	0.0232734	*
GO:0007475	apposition of dorsal and ventral imaginal disc-derived wing surfaces	Biological Process	LOC114351611, LOC114362143, LOC114353150, LOC114351274, LOC114352395, LOC114360267, LOC114361588, LOC114357946, LOC114364979, LOC114364585	0.5263	0.0232734	*
GO:0030866	cortical actin cytoskeleton organization	Biological Process	LOC114352064, LOC114359793, LOC114356413, LOC114359908, LOC114362124, LOC114351001, LOC114361856, LOC114362005, LOC114365705, LOC114350186	0.5263	0.0232734	*
GO:0044754	autolysosome	Cellular Component	LOC114364861, LOC114361159, LOC114350047, LOC114356605, LOC114362067	0.7143	0.023289	*
GO:0048013	ephrin receptor signaling pathway	Biological Process	LOC114362204, LOC114362488, LOC114352326, LOC114353222, LOC114356086	0.7143	0.023289	*
GO:0043395	heparan sulfate proteoglycan binding	Molecular Function	LOC114366008, LOC114353482, LOC114349801, LOC114356619, LOC114355682	0.7143	0.023289	*
GO:0051496	positive regulation of stress fiber assembly	Biological Process	LOC114351443, LOC114353751, LOC114349606, LOC114365705, LOC114356394	0.7143	0.023289	*
GO:0004012	ATPase-coupled intramembrane lipid transporter activity	Molecular Function	LOC114358246, LOC114353877, LOC114358175, LOC114356328, LOC114357742	0.7143	0.023289	*
GO:0035176	social behavior	Biological Process	LOC114366522, LOC114351645, LOC114356671, LOC114352412, LOC114355119	0.7143	0.023289	*
GO:0045727	positive regulation of translation	Biological Process	LOC114350397, LOC114353751, LOC114358925, LOC114355717, LOC114359750	0.7143	0.023289	*
GO:0003384	apical constriction involved in gastrulation	Biological Process	LOC114349573, LOC114350899, LOC114349963, LOC114358287, LOC114349606	0.7143	0.023289	*
GO:0007428	primary branching, open tracheal system	Biological Process	LOC114357068, LOC114362047, LOC114362919, LOC114353577, LOC114355677	0.7143	0.023289	*
GO:0004385	guanylate kinase activity	Molecular Function	LOC114355660, LOC114349844, LOC114363857, LOC114365412, LOC114356612	0.7143	0.023289	*
GO:0023052	signaling	Biological Process	LOC114352510, LOC114359316, LOC114363646	1	0.0233428	*
GO:0006369	termination of RNA polymerase II transcription	Biological Process	LOC114357898, LOC114364656, LOC114366218	1	0.0233428	*
GO:0042030	ATPase inhibitor activity	Molecular Function	LOC114366008, LOC114349801, LOC114357281	1	0.0233428	*
GO:0050431	transforming growth factor beta binding	Molecular Function	LOC114366008, LOC114350021, LOC114349801	1	0.0233428	*
GO:0050731	positive regulation of peptidyl-tyrosine phosphorylation	Biological Process	LOC114366008, LOC114353751, LOC114349801	1	0.0233428	*
GO:1902667	regulation of axon guidance	Biological Process	LOC114366008, LOC114349801, LOC114363809	1	0.0233428	*
GO:0045332	phospholipid translocation	Biological Process	LOC114358246, LOC114358175, LOC114357742	1	0.0233428	*
GO:0048194	Golgi vesicle budding	Biological Process	LOC114358246, LOC114349718, LOC114357742	1	0.0233428	*
GO:0048133	male germ-line stem cell asymmetric division	Biological Process	LOC114356599, LOC114356689, LOC114354763	1	0.0233428	*
GO:0005461	UDP-glucuronic acid transmembrane transporter activity	Molecular Function	LOC114366211, LOC114356084, LOC114364069	1	0.0233428	*
GO:0031208	POZ domain binding	Molecular Function	LOC114364163, LOC114359208, LOC114350985	1	0.0233428	*
GO:0006000	fructose metabolic process	Biological Process	LOC114356470, LOC114351308, LOC114364596	1	0.0233428	*
GO:0032515	negative regulation of phosphoprotein phosphatase activity	Biological Process	LOC114349740, LOC114353246, LOC114366321	1	0.0233428	*
GO:0045010	actin nucleation	Biological Process	LOC114363895, LOC114351571, LOC114363913	1	0.0233428	*
GO:0060628	regulation of ER to Golgi vesicle-mediated transport	Biological Process	LOC114357738, LOC114351386, LOC114356584	1	0.0233428	*
GO:0045041	protein import into mitochondrial intermembrane space	Biological Process	LOC114360550, LOC114362461, LOC114356959	1	0.0233428	*
GO:0007402	ganglion mother cell fate determination	Biological Process	LOC114349918, LOC114359881, LOC114356925	1	0.0233428	*
GO:0007425	epithelial cell fate determination, open tracheal system	Biological Process	LOC114349795, LOC114351282, LOC114362451	1	0.0233428	*
GO:0043220	Schmidt-Lanterman incisure	Cellular Component	LOC114355833, LOC114351645, LOC114355264	1	0.0233428	*
GO:0005330	dopamine:sodium symporter activity	Molecular Function	LOC114354310, LOC114366573, LOC114353739	1	0.0233428	*
GO:0051583	dopamine uptake involved in synaptic transmission	Biological Process	LOC114354310, LOC114366573, LOC114353739	1	0.0233428	*
GO:0097466	ubiquitin-dependent glycoprotein ERAD pathway	Biological Process	LOC114366452, LOC114355293, LOC114361194	1	0.0233428	*
GO:0023051	regulation of signaling	Biological Process	LOC114355534, LOC114357544, LOC114358171	1	0.0233428	*
GO:0030891	VCB complex	Cellular Component	LOC114353375, LOC114363229, LOC114353376	1	0.0233428	*
GO:0003374	dynamin family protein polymerization involved in mitochondrial fission	Biological Process	LOC114353156, LOC114365123, LOC114350186	1	0.0233428	*
GO:0048285	organelle fission	Biological Process	LOC114353156, LOC114365123, LOC114350186	1	0.0233428	*
GO:0008637	apoptotic mitochondrial changes	Biological Process	LOC114362461, LOC114356959, LOC114365123	1	0.0233428	*
GO:0006348	subtelomeric heterochromatin assembly	Biological Process	LOC114364385, LOC114351120, LOC114361258	1	0.0233428	*
GO:0006282	regulation of DNA repair	Biological Process	LOC114358186, LOC114352243, LOC114360681	1	0.0233428	*
GO:0051445	regulation of meiotic cell cycle	Biological Process	LOC114353246, LOC114365207, LOC114352505	1	0.0233428	*
GO:0035284	brain segmentation	Biological Process	LOC114355435, LOC114365806, LOC114362451	1	0.0233428	*
GO:0015174	basic amino acid transmembrane transporter activity	Molecular Function	LOC114360683, LOC114358966, LOC114358962	1	0.0233428	*
GO:0046956	positive phototaxis	Biological Process	LOC114366788, LOC114356612, LOC114352187	1	0.0233428	*
GO:0050982	detection of mechanical stimulus	Biological Process	LOC114357365, LOC114360320, LOC114365114	1	0.0233428	*
GO:0070584	mitochondrion morphogenesis	Biological Process	LOC114366752, LOC114360525, LOC114358993, LOC114351349, LOC114353156, LOC114353737, LOC114353476, LOC114357372	0.5714	0.0235272	*
GO:0030175	filopodium	Cellular Component	LOC114365391, LOC114361588, LOC114358758, LOC114358072, LOC114349804, LOC114352886, LOC114362562, LOC114354435	0.5714	0.0235272	*
GO:0003707	steroid hormone receptor activity	Molecular Function	LOC114358263, LOC114362212, LOC114359275, LOC114358970, LOC114356920, LOC114355119, LOC114354565, LOC114365423	0.5714	0.0235272	*
GO:0000082	G1/S transition of mitotic cell cycle	Biological Process	LOC114363547, LOC114358925, LOC114365207, LOC114358991, LOC114350662, LOC114355253, LOC114364671, LOC114357105	0.5714	0.0235272	*
GO:0050775	positive regulation of dendrite morphogenesis	Biological Process	LOC114361176, LOC114364490, LOC114351230, LOC114352507, LOC114357365, LOC114355809, LOC114351693, LOC114356989	0.5714	0.0235272	*
GO:0007059	chromosome segregation	Biological Process	LOC114353529, LOC114354781, LOC114350397, LOC114361640, LOC114361076, LOC114359908, LOC114351540, LOC114363922, LOC114364418, LOC114363424, LOC114364770, LOC114350662, LOC114349696	0.4815	0.024282	*
GO:0016318	ommatidial rotation	Biological Process	LOC114355497, LOC114353361, LOC114351234, LOC114362301, LOC114362522, LOC114358933, LOC114359978, LOC114359188, LOC114349606, LOC114362562, LOC114363932, LOC114351065, LOC114360078	0.4815	0.024282	*
GO:0030036	actin cytoskeleton organization	Biological Process	LOC114353575, LOC114362760, LOC114361588, LOC114359780, LOC114352661, LOC114362268, LOC114354262, LOC114355534, LOC114365710, LOC114356413, LOC114350065, LOC114363913, LOC114351907, LOC114358072, LOC114352056, LOC114361856, LOC114357786, LOC114349606, LOC114351164, LOC114364976, LOC114365705, LOC114350312, LOC114353399, LOC114360078	0.4138	0.0245804	*
GO:0005096	GTPase activator activity	Molecular Function	LOC114352435, LOC114350975, LOC114349642, LOC114365098, LOC114359260, LOC114350104, LOC114366800, LOC114362490, LOC114355678, LOC114354771, LOC114363547, LOC114362519, LOC114365354, LOC114354421, LOC114354208, LOC114349719, LOC114362652, LOC114360852, LOC114358756, LOC114365584, LOC114364832, LOC114350105, LOC114359856, LOC114351001, LOC114353195, LOC114360289, LOC114355711, LOC114357850, LOC1143…	0.3761	0.0253854	*
GO:0048024	regulation of mRNA splicing, via spliceosome	Biological Process	LOC114354330, LOC114361465, LOC114365046, LOC114359750	0.8	0.0257231	*
GO:0007414	axonal defasciculation	Biological Process	LOC114362061, LOC114351611, LOC114358127, LOC114364585	0.8	0.0257231	*
GO:0060322	head development	Biological Process	LOC114360260, LOC114355782, LOC114356708, LOC114359292	0.8	0.0257231	*
GO:0030381	chorion-containing eggshell pattern formation	Biological Process	LOC114365578, LOC114362522, LOC114359881, LOC114356989	0.8	0.0257231	*
GO:2000737	negative regulation of stem cell differentiation	Biological Process	LOC114361238, LOC114357939, LOC114363472, LOC114362301	0.8	0.0257231	*
GO:0061357	positive regulation of Wnt protein secretion	Biological Process	LOC114357357, LOC114361590, LOC114359628, LOC114361914	0.8	0.0257231	*
GO:0060269	centripetally migrating follicle cell migration	Biological Process	LOC114355219, LOC114356919, LOC114365705, LOC114356360	0.8	0.0257231	*
GO:0004864	protein phosphatase inhibitor activity	Molecular Function	LOC114356951, LOC114353246, LOC114366321, LOC114361056	0.8	0.0257231	*
GO:0021987	cerebral cortex development	Biological Process	LOC114351100, LOC114360110, LOC114358817, LOC114352715	0.8	0.0257231	*
GO:0045213	neurotransmitter receptor metabolic process	Biological Process	LOC114366008, LOC114361785, LOC114355928, LOC114349801	0.8	0.0257231	*
GO:1990316	Atg1/ULK1 kinase complex	Cellular Component	LOC114356890, LOC114360953, LOC114349696, LOC114349588	0.8	0.0257231	*
GO:0007319	negative regulation of oskar mRNA translation	Biological Process	LOC114350339, LOC114357786, LOC114366366, LOC114359750	0.8	0.0257231	*
GO:0009913	epidermal cell differentiation	Biological Process	LOC114353575, LOC114355404, LOC114366228, LOC114359639	0.8	0.0257231	*
GO:0035324	female germline ring canal	Cellular Component	LOC114352630, LOC114365003, LOC114352670, LOC114351290	0.8	0.0257231	*
GO:0097150	neuronal stem cell population maintenance	Biological Process	LOC114359151, LOC114351295, LOC114360234, LOC114361079	0.8	0.0257231	*
GO:0046673	negative regulation of compound eye retinal cell programmed cell death	Biological Process	LOC114352629, LOC114352794, LOC114362522, LOC114363851	0.8	0.0257231	*
GO:0043982	histone H4-K8 acetylation	Biological Process	LOC114364122, LOC114364826, LOC114365878, LOC114355649	0.8	0.0257231	*
GO:0070534	protein K63-linked ubiquitination	Biological Process	LOC114364273, LOC114364254, LOC114358197, LOC114363032	0.8	0.0257231	*
GO:0033363	secretory granule organization	Biological Process	LOC114357738, LOC114355998, LOC114366086, LOC114359011	0.8	0.0257231	*
GO:0030121	AP-1 adaptor complex	Cellular Component	LOC114352521, LOC114355998, LOC114366086, LOC114362147	0.8	0.0257231	*
GO:0007521	muscle cell fate determination	Biological Process	LOC114360267, LOC114359927, LOC114351295, LOC114365667	0.8	0.0257231	*
GO:0043981	histone H4-K5 acetylation	Biological Process	LOC114351057, LOC114364826, LOC114365878, LOC114355649	0.8	0.0257231	*
GO:2000253	positive regulation of feeding behavior	Biological Process	LOC114366405, LOC114354305, LOC114353982, LOC114356601	0.8	0.0257231	*
GO:0071712	ER-associated misfolded protein catabolic process	Biological Process	LOC114364615, LOC114363553, LOC114364744, LOC114351316	0.8	0.0257231	*
GO:0047496	vesicle transport along microtubule	Biological Process	LOC114355561, LOC114361076, LOC114351351, LOC114356989	0.8	0.0257231	*
GO:0060288	formation of a compartment boundary	Biological Process	LOC114357332, LOC114351907, LOC114350899, LOC114351295	0.8	0.0257231	*
GO:0008053	mitochondrial fusion	Biological Process	LOC114353156, LOC114351017, LOC114353476, LOC114357372	0.8	0.0257231	*
GO:0070273	phosphatidylinositol-4-phosphate binding	Molecular Function	LOC114363092, LOC114357935, LOC114365651, LOC114349718	0.8	0.0257231	*
GO:0008045	motor neuron axon guidance	Biological Process	LOC114350075, LOC114355219, LOC114354648, LOC114349584, LOC114353040, LOC114357651, LOC114357599, LOC114364674, LOC114355637, LOC114361623, LOC114349615, LOC114364809, LOC114366384, LOC114362700, LOC114358950, LOC114351489, LOC114361219, LOC114351338, LOC114354733, LOC114363624, LOC114351295, LOC114356633, LOC114352886, LOC114354665, LOC114366055, LOC114364685, LOC114358947, LOC114352114, LOC1143…	0.3973	0.0261557	*
GO:0016192	vesicle-mediated transport	Biological Process	LOC114353630, LOC114365351, LOC114349642, LOC114354931, LOC114361747, LOC114366800, LOC114362508, LOC114362844, LOC114357488, LOC114361000, LOC114349818, LOC114351420, LOC114353417, LOC114355998, LOC114352966, LOC114351622, LOC114355553, LOC114349661, LOC114357155, LOC114357787, LOC114362124, LOC114365572, LOC114364490, LOC114363913, LOC114352188, LOC114356584, LOC114354882, LOC114365687, LOC1143…	0.383	0.0262025	*
GO:0022416	chaeta development	Biological Process	LOC114353470, LOC114359073, LOC114349858, LOC114363350, LOC114355284, LOC114354017, LOC114350057, LOC114362124, LOC114351819, LOC114366698, LOC114351295, LOC114359099, LOC114365412, LOC114365861, LOC114351373, LOC114365705, LOC114366395, LOC114353399, LOC114355677, LOC114352114, LOC114366070	0.42	0.028752	*
GO:0030717	oocyte karyosome formation	Biological Process	LOC114361238, LOC114363472, LOC114353910, LOC114363913, LOC114355085, LOC114364770, LOC114360681, LOC114351164, LOC114361079	0.5294	0.0296813	*
GO:0007390	germ-band shortening	Biological Process	LOC114355985, LOC114366420, LOC114351123, LOC114357946, LOC114355643, LOC114351907, LOC114362522, LOC114359188, LOC114355977	0.5294	0.0296813	*
GO:0006986	response to unfolded protein	Biological Process	LOC114358443, LOC114354179, LOC114355355, LOC114358993, LOC114362194, LOC114363773, LOC114354725, LOC114356402, LOC114366206	0.5294	0.0296813	*
GO:0043401	steroid hormone mediated signaling pathway	Biological Process	LOC114358263, LOC114362212, LOC114359275, LOC114358970, LOC114356920, LOC114355119, LOC114354565, LOC114366395, LOC114365423	0.5294	0.0296813	*
GO:0051607	defense response to virus	Biological Process	LOC114364871, LOC114358745, LOC114354359, LOC114365046, LOC114350506, LOC114364869, LOC114366710, LOC114357987, LOC114359583	0.5294	0.0296813	*
GO:0008101	BMP signaling pathway	Biological Process	LOC114352196, LOC114350021, LOC114365558, LOC114352184, LOC114365504, LOC114360843, LOC114349767	0.5833	0.0297658	*
GO:0046330	positive regulation of JNK cascade	Biological Process	LOC114362204, LOC114363855, LOC114351868, LOC114365142, LOC114365502, LOC114358287, LOC114354763	0.5833	0.0297658	*
GO:0007304	chorion-containing eggshell formation	Biological Process	LOC114361699, LOC114358124, LOC114363895, LOC114350021, LOC114358804, LOC114363913, LOC114364609	0.5833	0.0297658	*
GO:0034399	nuclear periphery	Cellular Component	LOC114351754, LOC114356599, LOC114353575, LOC114354507, LOC114365880, LOC114354803, LOC114353636	0.5833	0.0297658	*
GO:0030307	positive regulation of cell growth	Biological Process	LOC114360798, LOC114362693, LOC114354636, LOC114365526, LOC114355534, LOC114358925, LOC114362828	0.5833	0.0297658	*
GO:0009888	tissue development	Biological Process	LOC114355497, LOC114357651, LOC114350201, LOC114353823, LOC114350672, LOC114350689, LOC114350680	0.5833	0.0297658	*
GO:0032880	regulation of protein localization	Biological Process	LOC114355497, LOC114353741, LOC114359780, LOC114363925, LOC114358933, LOC114365207, LOC114364976	0.5833	0.0297658	*
GO:0019221	cytokine-mediated signaling pathway	Biological Process	LOC114358915, LOC114364584, LOC114350554, LOC114355568, LOC114354779, LOC114352715, LOC114361453	0.5833	0.0297658	*
GO:0035017	cuticle pattern formation	Biological Process	LOC114353575, LOC114355404, LOC114366228, LOC114364970, LOC114359209, LOC114359639, LOC114359907	0.5833	0.0297658	*
GO:0035097	histone methyltransferase complex	Cellular Component	LOC114364122, LOC114359793, LOC114354044, LOC114364385, LOC114364748, LOC114366698, LOC114351277	0.5833	0.0297658	*
GO:0009887	animal organ morphogenesis	Biological Process	LOC114357651, LOC114353823, LOC114350672, LOC114350107, LOC114350689, LOC114350680, LOC114361130	0.5833	0.0297658	*
GO:0007163	establishment or maintenance of cell polarity	Biological Process	LOC114355913, LOC114353575, LOC114356422, LOC114363857, LOC114358009, LOC114354262, LOC114352992, LOC114358933, LOC114366709, LOC114350107, LOC114365412, LOC114359605, LOC114362562, LOC114358171, LOC114356754, LOC114366251	0.4444	0.0305904	*
GO:0007112	male meiosis cytokinesis	Biological Process	LOC114354379, LOC114351754, LOC114354370, LOC114362124, LOC114364490, LOC114350626, LOC114354371, LOC114355689, LOC114360843, LOC114349718, LOC114354386, LOC114356260	0.48	0.0307907	*
GO:0008407	chaeta morphogenesis	Biological Process	LOC114365578, LOC114355176, LOC114353575, LOC114349646, LOC114355404, LOC114355614, LOC114350201, LOC114355284, LOC114351295, LOC114356062, LOC114361856, LOC114361757	0.48	0.0307907	*
GO:0000381	regulation of alternative mRNA splicing, via spliceosome	Biological Process	LOC114354330, LOC114357046, LOC114350339, LOC114357939, LOC114365630, LOC114353144, LOC114353910, LOC114352021, LOC114351317, LOC114365731, LOC114360267, LOC114354568, LOC114361465, LOC114352158, LOC114365046, LOC114352286, LOC114356385, LOC114362662, LOC114363491, LOC114360181, LOC114352325, LOC114363783, LOC114360210, LOC114357490, LOC114361805, LOC114355270	0.4	0.031136	*
GO:0046983	protein dimerization activity	Molecular Function	LOC114354867, LOC114356890, LOC114359151, LOC114352395, LOC114359330, LOC114349615, LOC114360349, LOC114362581, LOC114362884, LOC114366213, LOC114354974, LOC114363152, LOC114353980, LOC114363920, LOC114362377, LOC114358324, LOC114358593, LOC114355185, LOC114363041, LOC114352079, LOC114353982, LOC114362828, LOC114352715, LOC114356227, LOC114363473, LOC114366049	0.4	0.031136	*
GO:0010906	regulation of glucose metabolic process	Biological Process	LOC114361866, LOC114357046, LOC114360953, LOC114354179, LOC114358081, LOC114364122, LOC114351123, LOC114355550, LOC114355637, LOC114349918, LOC114365108, LOC114355024, LOC114365071, LOC114352724, LOC114359275, LOC114356586, LOC114355299, LOC114364618, LOC114357909, LOC114361012, LOC114362919, LOC114351295, LOC114362522, LOC114361676, LOC114363738, LOC114358970, LOC114356086, LOC114364418, LOC1143…	0.3675	0.0334269	*
GO:0000776	kinetochore	Cellular Component	LOC114360298, LOC114356599, LOC114361076, LOC114365878, LOC114356689, LOC114351540, LOC114362698, LOC114355689, LOC114360234, LOC114356989, LOC114363807, LOC114366321, LOC114361447	0.4643	0.033727	*
GO:0045165	cell fate commitment	Biological Process	LOC114363551, LOC114357651, LOC114352395, LOC114354026, LOC114355123, LOC114353823, LOC114362522, LOC114363783, LOC114359230, LOC114350672, LOC114350689, LOC114355119, LOC114350680	0.4643	0.033727	*
GO:0004725	protein tyrosine phosphatase activity	Molecular Function	LOC114357981, LOC114355219, LOC114355750, LOC114351645, LOC114363925, LOC114359793, LOC114361606, LOC114360354, LOC114352144, LOC114359600, LOC114359908, LOC114353647, LOC114355578, LOC114360294, LOC114363394, LOC114356284, LOC114359628, LOC114350544, LOC114350445	0.4222	0.0344539	*
GO:0050965	detection of temperature stimulus involved in sensory perception of pain	Biological Process	LOC114352443, LOC114362756, LOC114362302, LOC114352186, LOC114361780, LOC114354933, LOC114357365, LOC114351693, LOC114356989, LOC114354689	0.5	0.0348533	*
GO:0042067	establishment of ommatidial planar polarity	Biological Process	LOC114355497, LOC114363770, LOC114362301, LOC114360368, LOC114351295, LOC114350387, LOC114358736, LOC114359188, LOC114349606, LOC114363932	0.5	0.0348533	*
GO:0030968	endoplasmic reticulum unfolded protein response	Biological Process	LOC114354179, LOC114360594, LOC114366452, LOC114355293, LOC114363553, LOC114364011, LOC114356380, LOC114352599, LOC114350702, LOC114366070	0.5	0.0348533	*
GO:0006417	regulation of translation	Biological Process	LOC114360267, LOC114363350, LOC114357926, LOC114358906, LOC114355291, LOC114356925, LOC114364147, LOC114354422, LOC114351800, LOC114366350	0.5	0.0348533	*
GO:0007525	somatic muscle development	Biological Process	LOC114352630, LOC114352901, LOC114352021, LOC114351123, LOC114360267, LOC114354568, LOC114354742, LOC114361012, LOC114355719, LOC114349765, LOC114364744, LOC114364825, LOC114359331, LOC114354036	0.4516	0.0361948	*
GO:0008283	cell population proliferation	Biological Process	LOC114350866, LOC114365578, LOC114351100, LOC114354781, LOC114361866, LOC114355497, LOC114357213, LOC114356241, LOC114360110, LOC114353361, LOC114366734, LOC114352794, LOC114364259, LOC114363783, LOC114365765, LOC114358736, LOC114350107, LOC114350064, LOC114356612, LOC114350445, LOC114363932, LOC114358817, LOC114362828	0.4035	0.0370656	*
GO:0006511	ubiquitin-dependent protein catabolic process	Biological Process	LOC114349632, LOC114354691, LOC114360798, LOC114358714, LOC114351059, LOC114352081, LOC114363547, LOC114351395, LOC114366591, LOC114357335, LOC114352243, LOC114356042, LOC114354720, LOC114358991, LOC114364671, LOC114357779, LOC114363203, LOC114357105, LOC114365017, LOC114364868, LOC114363032, LOC114362200, LOC114363534	0.4035	0.0370656	*
GO:0035220	wing disc development	Biological Process	LOC114355782, LOC114366774, LOC114360798, LOC114355497, LOC114351692, LOC114353470, LOC114358081, LOC114357738, LOC114356406, LOC114351659, LOC114352395, LOC114349858, LOC114349918, LOC114365710, LOC114350057, LOC114351819, LOC114366698, LOC114359099, LOC114349566, LOC114352774, LOC114365412, LOC114365861, LOC114351373, LOC114366395, LOC114366070	0.3968	0.0376286	*
GO:0007317	regulation of pole plasm oskar mRNA localization	Biological Process	LOC114365351, LOC114353417, LOC114351682, LOC114362124, LOC114359292, LOC114366783	0.6	0.0376683	*
GO:0032922	circadian regulation of gene expression	Biological Process	LOC114361238, LOC114363472, LOC114352500, LOC114364122, LOC114365005, LOC114358639	0.6	0.0376683	*
GO:0009116	nucleoside metabolic process	Biological Process	LOC114362438, LOC114359474, LOC114363957, LOC114355473, LOC114359244, LOC114350953	0.6	0.0376683	*
GO:0007191	adenylate cyclase-activating dopamine receptor signaling pathway	Biological Process	LOC114353369, LOC114363675, LOC114366694, LOC114358072, LOC114360384, LOC114358091	0.6	0.0376683	*
GO:0048100	wing disc anterior/posterior pattern formation	Biological Process	LOC114358051, LOC114350021, LOC114351660, LOC114357259, LOC114358829, LOC114359907	0.6	0.0376683	*
GO:0005828	kinetochore microtubule	Cellular Component	LOC114352630, LOC114356689, LOC114351540, LOC114362698, LOC114355689, LOC114356989	0.6	0.0376683	*
GO:0008543	fibroblast growth factor receptor signaling pathway	Biological Process	LOC114357068, LOC114362047, LOC114358519, LOC114349719, LOC114356559, LOC114355677	0.6	0.0376683	*
GO:0007062	sister chromatid cohesion	Biological Process	LOC114355678, LOC114353918, LOC114364770, LOC114360179, LOC114353735, LOC114359331	0.6	0.0376683	*
GO:0035195	gene silencing by miRNA	Biological Process	LOC114353741, LOC114350863, LOC114352690, LOC114357987, LOC114363523, LOC114363713	0.6	0.0376683	*
GO:0018345	protein palmitoylation	Biological Process	LOC114365041, LOC114356415, LOC114364236, LOC114350769, LOC114352298, LOC114360348	0.6	0.0376683	*
GO:0032869	cellular response to insulin stimulus	Biological Process	LOC114349795, LOC114352966, LOC114350348, LOC114352715, LOC114350827, LOC114357448	0.6	0.0376683	*
GO:0003924	GTPase activity	Molecular Function	LOC114356680, LOC114363231, LOC114363770, LOC114356241, LOC114352629, LOC114349799, LOC114357738, LOC114351420, LOC114350828, LOC114352966, LOC114351622, LOC114350833, LOC114354262, LOC114360963, LOC114358925, LOC114362124, LOC114365572, LOC114364490, LOC114353156, LOC114360441, LOC114350912, LOC114366018, LOC114350626, LOC114354882, LOC114349881, LOC114362965, LOC114363530, LOC114365653, LOC1143…	0.3636	0.0378751	*
GO:0007350	blastoderm segmentation	Biological Process	LOC114364696, LOC114353910, LOC114350008, LOC114362522, LOC114355416, LOC114359292, LOC114358829, LOC114359907	0.5333	0.0379934	*
GO:0051017	actin filament bundle assembly	Biological Process	LOC114350102, LOC114364653, LOC114366774, LOC114353575, LOC114355404, LOC114355887, LOC114353913, LOC114354120	0.5333	0.0379934	*
GO:0007143	female meiotic nuclear division	Biological Process	LOC114350937, LOC114356871, LOC114349740, LOC114353804, LOC114365438, LOC114361399, LOC114355689, LOC114361079	0.5333	0.0379934	*
GO:0035099	hemocyte migration	Biological Process	LOC114351611, LOC114353575, LOC114353150, LOC114363770, LOC114362698, LOC114363530, LOC114362562, LOC114352253	0.5333	0.0379934	*
GO:0008103	oocyte microtubule cytoskeleton polarization	Biological Process	LOC114357328, LOC114362124, LOC114359292, LOC114364418, LOC114366366, LOC114366783, LOC114356601, LOC114359011	0.5333	0.0379934	*
GO:0016571	histone methylation	Biological Process	LOC114363732, LOC114361712, LOC114354044, LOC114364385, LOC114349566, LOC114365840, LOC114351277, LOC114351120	0.5333	0.0379934	*
GO:0008356	asymmetric cell division	Biological Process	LOC114354026, LOC114351295, LOC114354686, LOC114362562, LOC114356925, LOC114366803, LOC114363043, LOC114354036	0.5333	0.0379934	*
GO:0005198	structural molecule activity	Molecular Function	LOC114350614, LOC114351754, LOC114361350, LOC114364674, LOC114364435, LOC114363802, LOC114361087, LOC114364259, LOC114352643, LOC114354156, LOC114356612, LOC114351106, LOC114365307, LOC114359011, LOC114361914	0.4412	0.038254	*
GO:0048190	wing disc dorsal/ventral pattern formation	Biological Process	LOC114355176, LOC114359151, LOC114359383, LOC114365845, LOC114366706, LOC114353482, LOC114357328, LOC114356938, LOC114360840, LOC114351295, LOC114356584, LOC114359188, LOC114362766, LOC114366803, LOC114352276	0.4412	0.038254	*
GO:0005484	SNAP receptor activity	Molecular Function	LOC114353630, LOC114362458, LOC114352614, LOC114350937, LOC114361159, LOC114360034, LOC114357488, LOC114358086, LOC114360296, LOC114352188, LOC114364192	0.4783	0.0391402	*
GO:0045793	positive regulation of cell size	Biological Process	LOC114352064, LOC114364238, LOC114358925, LOC114361944, LOC114358834, LOC114361951, LOC114364287, LOC114360674, LOC114361952, LOC114362828, LOC114352715	0.4783	0.0391402	*
GO:0000775	chromosome, centromeric region	Cellular Component	LOC114352138, LOC114350231, LOC114354895, LOC114358901, LOC114353918, LOC114362698, LOC114359226, LOC114361399, LOC114351120, LOC114366321, LOC114364314	0.4783	0.0391402	*
GO:0048666	neuron development	Biological Process	LOC114361523, LOC114364163, LOC114365118, LOC114349795, LOC114366356, LOC114359612, LOC114356066, LOC114354017, LOC114354044, LOC114362919, LOC114351295, LOC114351201, LOC114350064, LOC114359907, LOC114355558, LOC114364220	0.4324	0.0399588	*
GO:0008285	negative regulation of cell population proliferation	Biological Process	LOC114353594, LOC114355497, LOC114355584, LOC114349858, LOC114355833, LOC114363925, LOC114363248, LOC114358072, LOC114357989, LOC114358736, LOC114356633, LOC114355566, LOC114365504, LOC114356311, LOC114356612, LOC114356925, LOC114360843	0.425	0.041357	*
GO:0005811	lipid droplet	Cellular Component	LOC114362756, LOC114351633, LOC114360122, LOC114365414, LOC114353638, LOC114365018, LOC114362145, LOC114365999, LOC114359099, LOC114354498, LOC114353389, LOC114360123	0.4615	0.0426632	*
GO:0042052	rhabdomere development	Biological Process	LOC114352912, LOC114353361, LOC114354568, LOC114356413, LOC114362124, LOC114354930, LOC114358244, LOC114364405, LOC114365806, LOC114357338, LOC114356989, LOC114352529	0.4615	0.0426632	*
GO:0070374	positive regulation of ERK1 and ERK2 cascade	Biological Process	LOC114364613, LOC114352431, LOC114351317, LOC114362488, LOC114357328, LOC114356995, LOC114351645, LOC114356123, LOC114356144, LOC114351394, LOC114360184, LOC114362522, LOC114365502, LOC114356086, LOC114360706, LOC114354181, LOC114364418, LOC114353577, LOC114360472	0.413	0.0433941	*
GO:0045089	positive regulation of innate immune response	Biological Process	LOC114352297, LOC114364871, LOC114364869, LOC114361673, LOC114360814, LOC114354156, LOC114351241, LOC114351413, LOC114356360	0.5	0.0446185	*
GO:0007314	oocyte anterior/posterior axis specification	Biological Process	LOC114356413, LOC114364970, LOC114351295, LOC114362522, LOC114362562, LOC114360674, LOC114361757, LOC114366251, LOC114366783	0.5	0.0446185	*
GO:0006886	intracellular protein transport	Biological Process	LOC114350975, LOC114350937, LOC114352064, LOC114359260, LOC114360034, LOC114365386, LOC114354771, LOC114364740, LOC114349818, LOC114351420, LOC114362519, LOC114355998, LOC114352966, LOC114351622, LOC114354971, LOC114354208, LOC114351457, LOC114362124, LOC114366086, LOC114365572, LOC114360296, LOC114361389, LOC114359856, LOC114354882, LOC114357850, LOC114364763, LOC114362895, LOC114364852, LOC1143…	0.3621	0.0446737	*
GO:0019233	sensory perception of pain	Biological Process	LOC114354330, LOC114364619, LOC114366175, LOC114352092, LOC114357064, LOC114358602, LOC114364457, LOC114359364, LOC114355479, LOC114363809, LOC114350238, LOC114352591, LOC114355611	0.4483	0.0455384	*
GO:0045887	positive regulation of synaptic assembly at neuromuscular junction	Biological Process	LOC114366008, LOC114358051, LOC114364229, LOC114350183, LOC114366694, LOC114359073, LOC114350021, LOC114349801, LOC114354305, LOC114350064, LOC114356612, LOC114363092, LOC114351065	0.4483	0.0455384	*
GO:0008587	imaginal disc-derived wing margin morphogenesis	Biological Process	LOC114355176, LOC114355614, LOC114352311, LOC114353482, LOC114366591, LOC114358519, LOC114357332, LOC114351295, LOC114362766, LOC114359548, LOC114366366, LOC114355677, LOC114352276	0.4483	0.0455384	*
GO:0000187	obsolete activation of MAPK activity	Biological Process	LOC114358881, LOC114357068, LOC114362488, LOC114350065, LOC114360674	0.625	0.0475958	*
GO:0045571	negative regulation of imaginal disc growth	Biological Process	LOC114355497, LOC114356030, LOC114358736, LOC114365504, LOC114356360	0.625	0.0475958	*
GO:0007442	hindgut morphogenesis	Biological Process	LOC114360678, LOC114358081, LOC114355643, LOC114352774, LOC114356360	0.625	0.0475958	*
GO:0048512	circadian behavior	Biological Process	LOC114366522, LOC114360973, LOC114351318, LOC114365005, LOC114360932	0.625	0.0475958	*
GO:0007560	imaginal disc morphogenesis	Biological Process	LOC114362760, LOC114352877, LOC114350389, LOC114352886, LOC114364976	0.625	0.0475958	*
GO:0002385	mucosal immune response	Biological Process	LOC114352629, LOC114360674, LOC114358829, LOC114359907, LOC114363851	0.625	0.0475958	*
GO:0000900	translation repressor activity, mRNA regulatory element binding	Molecular Function	LOC114363350, LOC114361465, LOC114355291, LOC114355717, LOC114366366	0.625	0.0475958	*
GO:0048542	lymph gland development	Biological Process	LOC114364809, LOC114351295, LOC114361841, LOC114354665, LOC114364685	0.625	0.0475958	*
GO:0017157	regulation of exocytosis	Biological Process	LOC114352966, LOC114351622, LOC114365572, LOC114356754, LOC114358795	0.625	0.0475958	*
GO:0048846	axon extension involved in axon guidance	Biological Process	LOC114350320, LOC114363625, LOC114359978, LOC114365705, LOC114364220	0.625	0.0475958	*
GO:0000123	histone acetyltransferase complex	Cellular Component	LOC114356794, LOC114364122, LOC114364826, LOC114359793, LOC114363819, LOC114351277, LOC114350033	0.5385	0.0488545	*
GO:0031252	cell leading edge	Cellular Component	LOC114355219, LOC114362143, LOC114353150, LOC114363770, LOC114351907, LOC114353664, LOC114355328	0.5385	0.0488545	*
GO:0051787	misfolded protein binding	Molecular Function	LOC114358443, LOC114354179, LOC114364615, LOC114358993, LOC114363773, LOC114354725, LOC114366206	0.5385	0.0488545	*
GO:0031941	filamentous actin	Cellular Component	LOC114353575, LOC114355404, LOC114352422, LOC114350899, LOC114349804, LOC114364976, LOC114354120	0.5385	0.0488545	*
GO:0007519	skeletal muscle tissue development	Biological Process	LOC114362320, LOC114353040, LOC114356066, LOC114351295, LOC114363920, LOC114361841, LOC114359331	0.5385	0.0488545	*
GO:0007362	terminal region determination	Biological Process	LOC114358081, LOC114360387, LOC114350629, LOC114364438, LOC114352774, LOC114359188, LOC114353577	0.5385	0.0488545	*
GO:0015297	antiporter activity	Molecular Function	LOC114356084, LOC114360683, LOC114361673, LOC114364890, LOC114362649, LOC114349633, LOC114354415	0.5385	0.0488545	*
GO:0048468	cell development	Biological Process	LOC114357651, LOC114355650, LOC114353823, LOC114350672, LOC114350689, LOC114350680, LOC114357370	0.5385	0.0488545	*
GO:0006491	N-glycan processing	Biological Process	LOC114354701, LOC114366452, LOC114355293, LOC114354674, LOC114361860, LOC114360230, LOC114361194	0.5385	0.0488545	*
GO:0007405	neuroblast proliferation	Biological Process	LOC114352794, LOC114354026, LOC114351295, LOC114350867, LOC114356925, LOC114356989, LOC114363043	0.5385	0.0488545	*
GO:0008092	cytoskeletal protein binding	Molecular Function	LOC114359577, LOC114352912, LOC114366420, LOC114361588, LOC114358009, LOC114362199, LOC114356413, LOC114355373, LOC114358931, LOC114349761, LOC114352643, LOC114359605, LOC114360843, LOC114361479, LOC114362528	0.4286	0.0497368	*
GO:0016199	axon midline choice point recognition	Biological Process	LOC114362061, LOC114352629, LOC114361588, LOC114360233, LOC114354396, LOC114363624, LOC114355078, LOC114366055, LOC114362528, LOC114364868	0.4762	0.0498974	*
GO:0060857	establishment of glial blood-brain barrier	Biological Process	LOC114366711, LOC114355913, LOC114364339, LOC114356422, LOC114351356, LOC114358009, LOC114351391, LOC114359605, LOC114352886, LOC114362005	0.4762	0.0498974	*
GO:0033227	dsRNA transport	Biological Process	LOC114363479, LOC114357738, LOC114358813, LOC114364479, LOC114357987, LOC114363711, LOC114355135, LOC114351288, LOC114356281, LOC114359011	0.4762	0.0498974	*
GO:0051491	positive regulation of filopodium assembly	Biological Process	LOC114355219, LOC114364653, LOC114366008, LOC114365391, LOC114361588, LOC114349801, LOC114351907, LOC114365705, LOC114356360, LOC114366251	0.4762	0.0498974	*
GO:0031072	heat shock protein binding	Molecular Function	LOC114358443, LOC114354179, LOC114359780, LOC114353804, LOC114360931, LOC114358993, LOC114363773, LOC114354725, LOC114363473, LOC114366206	0.4762	0.0498974	*
