# Supplementary material for: Transcriptome-Wide Evaluation Characterization of microRNAs and Assessment of Their Functional Roles as Regulators of Diapause in Ostrinia furnacalis Larvae (Lepidoptera: Crambidae)
Source: Insects. 2024 Sep 14;15(9):702. doi: 10.3390/insects15090702 (PMC11432511; doi:10.3390/insects15090702)
Supplement: Supplementary file 1 [file insects-15-00702-s001.zip › Supplementary Material_Table S6.xlsx]

## Sheet: Sheet1
Table S6 KEGG enrichment for the target genes of differentially expressed miRNAs in O. furnacalis (D/ND).
Pathway_ID	KEGG_Level_1	KEGG_Level_2	Pathway_Name	IDs	Rich factor	P-value	Sig.Sign.P
map04013	Environmental Information Processing	Signal transduction	MAPK signaling pathway - fly	LOC114356004, LOC114358019, LOC114361171, LOC114352435, LOC114363010, LOC114360993, LOC114354479, LOC114364070, LOC114356593, LOC114364613, LOC114352088, LOC114351377, LOC114362094, LOC114364163, LOC114359573, LOC114357213, LOC114363855, LOC114360387, LOC114365118, LOC114355678, LOC114356406, LOC114351852, LOC114362488, LOC114365343, LOC114355148, LOC114350021, LOC114364584, LOC114353361, LOC1143…	0.7258	1.90574e-09	****
map00564	Metabolism	Lipid metabolism	Glycerophospholipid metabolism	LOC114359105, LOC114362639, LOC114351169, LOC114354177, LOC114360457, LOC114360941, LOC114361603, LOC114357543, LOC114355683, LOC114352464, LOC114357804, LOC114366576, LOC114360162, LOC114363739, LOC114360512, LOC114356834, LOC114362141, LOC114362622, LOC114356582, LOC114366099, LOC114363195, LOC114366210, LOC114363693, LOC114363513, LOC114359696, LOC114353692, LOC114352697, LOC114360109, LOC1143…	0.6796	6.57978e-06	****
map00534	Metabolism	Glycan biosynthesis and metabolism	Glycosaminoglycan biosynthesis - heparan sulfate / heparin	LOC114355401, LOC114351332, LOC114352415, LOC114355176, LOC114365546, LOC114352165, LOC114353479, LOC114352413, LOC114358519, LOC114352184, LOC114356578, LOC114355093, LOC114349767, LOC114355677, LOC114362608	1	9.67027e-06	****
map04068	Environmental Information Processing	Signal transduction	FoxO signaling pathway	LOC114351016, LOC114362284, LOC114351377, LOC114366478, LOC114362094, LOC114366687, LOC114355856, LOC114357704, LOC114358999, LOC114364122, LOC114356605, LOC114358907, LOC114354525, LOC114351395, LOC114365322, LOC114362600, LOC114351645, LOC114357143, LOC114358941, LOC114364891, LOC114351697, LOC114362668, LOC114362825, LOC114351784, LOC114362875, LOC114363201, LOC114362522, LOC114354759, LOC1143…	0.6333	0.000816466	***
map04350	Environmental Information Processing	Signal transduction	TGF-beta signaling pathway	LOC114359115, LOC114365578, LOC114364397, LOC114353513, LOC114356593, LOC114358051, LOC114362284, LOC114364122, LOC114365087, LOC114358967, LOC114350021, LOC114350629, LOC114365558, LOC114362668, LOC114350554, LOC114363236, LOC114362919, LOC114361399, LOC114350064, LOC114349606, LOC114364799, LOC114356620, LOC114350995, LOC114353151, LOC114350148, LOC114362828, LOC114353590, LOC114357370, LOC1143…	0.7143	0.000859504	***
map04330	Environmental Information Processing	Signal transduction	Notch signaling pathway	LOC114352773, LOC114360372, LOC114364122, LOC114362684, LOC114362844, LOC114359374, LOC114357170, LOC114350564, LOC114354026, LOC114352727, LOC114350008, LOC114350631, LOC114362668, LOC114353113, LOC114356310, LOC114351295, LOC114364535, LOC114356774, LOC114350483, LOC114356648, LOC114365081, LOC114366803, LOC114352276, LOC114366608, LOC114362089	0.7353	0.00118424	**
map04144	Cellular Processes	Transport and catabolism	Endocytosis	LOC114358881, LOC114361171, LOC114365581, LOC114358499, LOC114364070, LOC114361629, LOC114353190, LOC114362284, LOC114353726, LOC114359461, LOC114358957, LOC114357760, LOC114355062, LOC114366800, LOC114365148, LOC114357933, LOC114364577, LOC114365845, LOC114351945, LOC114363272, LOC114363987, LOC114352376, LOC114357583, LOC114352966, LOC114363118, LOC114352661, LOC114358983, LOC114365558, LOC1143…	0.5706	0.00239819	**
map00565	Metabolism	Lipid metabolism	Ether lipid metabolism	LOC114362639, LOC114362267, LOC114354177, LOC114361603, LOC114357804, LOC114366576, LOC114363739, LOC114363693, LOC114363513, LOC114354427, LOC114352697, LOC114366545, LOC114351158, LOC114362647, LOC114358899, LOC114362638, LOC114356989, LOC114366586, LOC114357747, LOC114360915, LOC114362987, LOC114350435	0.7333	0.00248825	**
map04310	Environmental Information Processing	Signal transduction	Wnt signaling pathway	LOC114364397, LOC114364653, LOC114360207, LOC114363551, LOC114356446, LOC114364122, LOC114365087, LOC114364038, LOC114365195, LOC114353482, LOC114354038, LOC114359374, LOC114362615, LOC114358392, LOC114352794, LOC114354421, LOC114356665, LOC114350825, LOC114355123, LOC114354655, LOC114349661, LOC114353555, LOC114362668, LOC114353816, LOC114356310, LOC114363201, LOC114364772, LOC114365158, LOC1143…	0.6	0.00257629	**
map04392	Environmental Information Processing	Signal transduction	Hippo signaling pathway - multiple species	LOC114354781, LOC114355497, LOC114355508, LOC114357361, LOC114350738, LOC114352266, LOC114363201, LOC114365765, LOC114365504, LOC114359053, LOC114360843, LOC114363932, LOC114362732, LOC114362840	0.8235	0.00263248	**
map04320	Organismal Systems	Development and regeneration	Dorso-ventral axis formation	LOC114355476, LOC114350339, LOC114351377, LOC114362094, LOC114363895, LOC114365118, LOC114360677, LOC114359208, LOC114366356, LOC114350564, LOC114359612, LOC114362301, LOC114356379, LOC114363913, LOC114362960, LOC114351295, LOC114362522, LOC114352723, LOC114356139, LOC114355017, LOC114353577, LOC114360472, LOC114361455, LOC114352460, LOC114358071, LOC114364512, LOC114365125, LOC114353120, LOC1143…	0.6818	0.00279685	**
map04810	Cellular Processes	Cell motility	Regulation of actin cytoskeleton	LOC114362204, LOC114362143, LOC114362157, LOC114358965, LOC114349825, LOC114364384, LOC114365785, LOC114362273, LOC114361856, LOC114351657, LOC114365705, LOC114354936	0.8571	0.00293065	**
map04150	Environmental Information Processing	Signal transduction	mTOR signaling pathway	LOC114362533, LOC114350866, LOC114364861, LOC114360298, LOC114353917, LOC114350871, LOC114351377, LOC114362094, LOC114359269, LOC114360953, LOC114353751, LOC114350047, LOC114363551, LOC114357963, LOC114357034, LOC114357704, LOC114359417, LOC114350171, LOC114358813, LOC114354038, LOC114365322, LOC114351645, LOC114350098, LOC114357143, LOC114361903, LOC114355123, LOC114359047, LOC114364414, LOC1143…	0.5859	0.00332656	**
map04530	Cellular Processes	Cellular community - eukaryotes	Tight junction	LOC114350050, LOC114352912, LOC114366420, LOC114349823, LOC114353823, LOC114359512, LOC114349761, LOC114358933, LOC114349755, LOC114366709, LOC114366460, LOC114349798, LOC114352253, LOC114349782	0.7778	0.00678766	**
map04137	Cellular Processes	Transport and catabolism	Mitophagy - animal	LOC114349632, LOC114361171, LOC114366687, LOC114356605, LOC114354771, LOC114354466, LOC114362600, LOC114357471, LOC114365142, LOC114366591, LOC114361172, LOC114364772, LOC114359856, LOC114363929, LOC114349791, LOC114362230, LOC114354720, LOC114356515, LOC114349784, LOC114355507, LOC114353476, LOC114361757, LOC114354357, LOC114361175, LOC114352715, LOC114359614, LOC114356227, LOC114364512, LOC1143…	0.6591	0.00691988	**
map04624	Organismal Systems	Immune system	Toll and Imd signaling pathway	LOC114357046, LOC114356143, LOC114366661, LOC114355148, LOC114364871, LOC114359523, LOC114358797, LOC114364584, LOC114354149, LOC114358745, LOC114362615, LOC114349973, LOC114357143, LOC114360025, LOC114357985, LOC114365127, LOC114366675, LOC114350506, LOC114365165, LOC114355322, LOC114361648, LOC114364772, LOC114364869, LOC114358065, LOC114366453, LOC114364035, LOC114351925, LOC114350234, LOC1143…	0.6026	0.00913136	**
map04130	Genetic Information Processing	Folding, sorting and degradation	SNARE interactions in vesicular transport	LOC114350418, LOC114353630, LOC114362458, LOC114361159, LOC114360034, LOC114357488, LOC114350231, LOC114350230, LOC114363088, LOC114363273, LOC114359645, LOC114359338, LOC114357973, LOC114358086, LOC114360296, LOC114352188, LOC114358928	0.7083	0.0134601	*
map04391	Environmental Information Processing	Signal transduction	Hippo signaling pathway - fly	LOC114354781, LOC114353342, LOC114358051, LOC114355497, LOC114359590, LOC114361587, LOC114357328, LOC114363857, LOC114354742, LOC114355264, LOC114355123, LOC114366252, LOC114357361, LOC114350738, LOC114352266, LOC114353547, LOC114349863, LOC114350250, LOC114363201, LOC114351025, LOC114351255, LOC114361789, LOC114365765, LOC114358736, LOC114351186, LOC114361399, LOC114364418, LOC114365504, LOC1143…	0.5783	0.023001	*
map00562	Metabolism	Carbohydrate metabolism	Inositol phosphate metabolism	LOC114359335, LOC114361074, LOC114356924, LOC114365391, LOC114366257, LOC114354636, LOC114363981, LOC114360747, LOC114356487, LOC114356563, LOC114362356, LOC114355309, LOC114351645, LOC114365389, LOC114350131, LOC114352144, LOC114350514, LOC114359908, LOC114364259, LOC114354513, LOC114361826, LOC114356344, LOC114350544, LOC114366083, LOC114363620, LOC114360353, LOC114361260, LOC114362067, LOC1143…	0.5909	0.0251384	*
map00520	Metabolism	Carbohydrate metabolism	Amino sugar and nucleotide sugar metabolism	LOC114357942, LOC114361591, LOC114364386, LOC114359949, LOC114349715, LOC114353018, LOC114363715, LOC114354477, LOC114360019, LOC114357318, LOC114357340, LOC114358172, LOC114360124, LOC114366246, LOC114353283, LOC114352161, LOC114356980, LOC114355501, LOC114353748, LOC114359877, LOC114360202, LOC114353177, LOC114366244, LOC114356775, LOC114358905, LOC114363507, LOC114364779, LOC114353313, LOC1143…	0.5833	0.0270079	*
map00770	Metabolism	Metabolism of cofactors and vitamins	Pantothenate and CoA biosynthesis	LOC114349913, LOC114365276, LOC114359699, LOC114357848, LOC114356889, LOC114360079, LOC114361882, LOC114353399, LOC114355858, LOC114355939, LOC114355835	0.7333	0.0324703	*
map04213	Organismal Systems	Aging	Longevity regulating pathway - multiple species	LOC114366730, LOC114365486, LOC114352776, LOC114366478, LOC114353751, LOC114357963, LOC114355856, LOC114358390, LOC114354525, LOC114361142, LOC114365322, LOC114362600, LOC114350008, LOC114366807, LOC114361195, LOC114353217, LOC114358387, LOC114354259, LOC114358382, LOC114363773, LOC114365158, LOC114365405, LOC114353764, LOC114364732, LOC114354725, LOC114354720, LOC114353750, LOC114365514, LOC1143…	0.5632	0.0388508	*
map04070	Environmental Information Processing	Signal transduction	Phosphatidylinositol signaling system	LOC114359335, LOC114351169, LOC114361656, LOC114361074, LOC114356924, LOC114354636, LOC114365489, LOC114356834, LOC114363981, LOC114360747, LOC114362141, LOC114355036, LOC114356487, LOC114356563, LOC114362622, LOC114362356, LOC114355309, LOC114365322, LOC114351645, LOC114350131, LOC114352144, LOC114353692, LOC114350514, LOC114359908, LOC114361468, LOC114362232, LOC114364259, LOC114354513, LOC1143…	0.5568	0.049025	*
map00760	Metabolism	Metabolism of cofactors and vitamins	Nicotinate and nicotinamide metabolism	LOC114354664, LOC114355295, LOC114357077, LOC114365746, LOC114363524, LOC114358079, LOC114360530, LOC114358093, LOC114363860, LOC114353892, LOC114359861, LOC114349841, LOC114350896, LOC114365150	0.6667	0.049474	*
Table S6 KEGG enrichment for the target genes of differentially expressed miRNAs in O. furnacalis (DT/D).
Pathway_ID	KEGG_Level_1	KEGG_Level_2	Pathway_Name	IDs	Rich factor	P-value	Sig.Sign.P
map04013	Environmental Information Processing	Signal transduction	MAPK signaling pathway - fly	LOC114352435, LOC114361523, LOC114364613, LOC114352088, LOC114362094, LOC114364163, LOC114357213, LOC114363855, LOC114360387, LOC114365118, LOC114355678, LOC114356406, LOC114362488, LOC114365343, LOC114355148, LOC114350021, LOC114364584, LOC114353361, LOC114357097, LOC114360233, LOC114359374, LOC114362615, LOC114357375, LOC114360025, LOC114356665, LOC114350825, LOC114355887, LOC114362301, LOC1143…	0.4677	1.45e-06	****
map00564	Metabolism	Lipid metabolism	Glycerophospholipid metabolism	LOC114359105, LOC114362639, LOC114354177, LOC114360457, LOC114360941, LOC114361603, LOC114357543, LOC114352464, LOC114366576, LOC114360512, LOC114362141, LOC114362622, LOC114356582, LOC114366099, LOC114366210, LOC114350675, LOC114363513, LOC114353692, LOC114352697, LOC114360109, LOC114351281, LOC114358979, LOC114359344, LOC114363072, LOC114366545, LOC114349548, LOC114360039, LOC114362850, LOC1143…	0.4466	7.5244e-05	****
map00534	Metabolism	Glycan biosynthesis and metabolism	Glycosaminoglycan biosynthesis - heparan sulfate / heparin	LOC114351332, LOC114352415, LOC114355176, LOC114365546, LOC114358519, LOC114352184, LOC114356578, LOC114355093, LOC114349767, LOC114355677, LOC114362608	0.7333	0.000239813	***
map04530	Cellular Processes	Cellular community - eukaryotes	Tight junction	LOC114350050, LOC114352912, LOC114366420, LOC114353823, LOC114359512, LOC114349761, LOC114358933, LOC114366709, LOC114366460, LOC114349798, LOC114352253, LOC114349782	0.6667	0.000493912	***
map04137	Cellular Processes	Transport and catabolism	Mitophagy - animal	LOC114349632, LOC114361523, LOC114356605, LOC114354771, LOC114354466, LOC114362600, LOC114365142, LOC114366591, LOC114364772, LOC114359856, LOC114362230, LOC114354720, LOC114356515, LOC114349784, LOC114353476, LOC114361757, LOC114354357, LOC114361175, LOC114352715, LOC114356227, LOC114364512, LOC114358543	0.5	0.000924964	***
map04144	Cellular Processes	Transport and catabolism	Endocytosis	LOC114358881, LOC114365581, LOC114358499, LOC114361629, LOC114353190, LOC114358443, LOC114353726, LOC114359461, LOC114355062, LOC114366800, LOC114365148, LOC114357933, LOC114364577, LOC114365845, LOC114363272, LOC114352966, LOC114352661, LOC114358983, LOC114365558, LOC114365650, LOC114366591, LOC114365710, LOC114351167, LOC114357787, LOC114362124, LOC114358931, LOC114365584, LOC114362393, LOC1143…	0.3729	0.00150172	**
map04310	Environmental Information Processing	Signal transduction	Wnt signaling pathway	LOC114364397, LOC114361523, LOC114364653, LOC114363551, LOC114356446, LOC114364122, LOC114365195, LOC114353482, LOC114354038, LOC114359374, LOC114362615, LOC114352794, LOC114354421, LOC114356665, LOC114350825, LOC114355123, LOC114349661, LOC114353555, LOC114363201, LOC114364772, LOC114359230, LOC114354759, LOC114349720, LOC114363530, LOC114350107, LOC114354566, LOC114361156, LOC114349784, LOC1143…	0.3909	0.00354139	**
map04392	Environmental Information Processing	Signal transduction	Hippo signaling pathway - multiple species	LOC114354781, LOC114355497, LOC114357361, LOC114363201, LOC114365765, LOC114365504, LOC114360843, LOC114363932, LOC114362732, LOC114362840	0.5882	0.00562685	**
map00770	Metabolism	Metabolism of cofactors and vitamins	Pantothenate and CoA biosynthesis	LOC114359699, LOC114357848, LOC114356889, LOC114363532, LOC114361882, LOC114353399, LOC114355858, LOC114355939, LOC114355835	0.6	0.00723951	**
map04130	Genetic Information Processing	Folding, sorting and degradation	SNARE interactions in vesicular transport	LOC114353630, LOC114362458, LOC114361159, LOC114360034, LOC114357488, LOC114350231, LOC114363273, LOC114359645, LOC114358086, LOC114360296, LOC114352188, LOC114364192	0.5	0.0135171	*
map04320	Organismal Systems	Development and regeneration	Dorso-ventral axis formation	LOC114350339, LOC114362094, LOC114363895, LOC114365118, LOC114359208, LOC114366356, LOC114359612, LOC114362301, LOC114356379, LOC114363913, LOC114351295, LOC114362522, LOC114352723, LOC114356139, LOC114355017, LOC114353577, LOC114360472, LOC114361455, LOC114364512	0.4318	0.0146826	*
map04711	Organismal Systems	Environmental adaptation	Circadian rhythm - fly	LOC114352500, LOC114360973, LOC114363201, LOC114365005, LOC114350107, LOC114363041	0.6667	0.0148083	*
map04624	Organismal Systems	Immune system	Toll and Imd signaling pathway	LOC114361523, LOC114357046, LOC114366661, LOC114355148, LOC114364871, LOC114359523, LOC114358797, LOC114364584, LOC114354149, LOC114358745, LOC114362615, LOC114349973, LOC114360025, LOC114365127, LOC114366675, LOC114350506, LOC114355322, LOC114364772, LOC114364869, LOC114358065, LOC114364035, LOC114353723, LOC114360674, LOC114358301, LOC114358197, LOC114353059, LOC114353912, LOC114366119, LOC1143…	0.3846	0.0173811	*
map00562	Metabolism	Carbohydrate metabolism	Inositol phosphate metabolism	LOC114361074, LOC114365391, LOC114366257, LOC114354636, LOC114360747, LOC114356487, LOC114362356, LOC114355309, LOC114351645, LOC114350131, LOC114352144, LOC114350514, LOC114359908, LOC114364259, LOC114354513, LOC114361826, LOC114350544, LOC114363620, LOC114361260, LOC114362067, LOC114361893, LOC114361571, LOC114363851, LOC114350909, LOC114350068, LOC114360328	0.3939	0.0186306	*
map04350	Environmental Information Processing	Signal transduction	TGF-beta signaling pathway	LOC114365578, LOC114364397, LOC114358051, LOC114364122, LOC114350021, LOC114350629, LOC114365558, LOC114350554, LOC114362919, LOC114361399, LOC114350064, LOC114349606, LOC114356620, LOC114353151, LOC114362828, LOC114353590, LOC114357370, LOC114362864	0.4286	0.0188666	*
map04070	Environmental Information Processing	Signal transduction	Phosphatidylinositol signaling system	LOC114361656, LOC114361074, LOC114354636, LOC114360747, LOC114362141, LOC114356487, LOC114362622, LOC114362356, LOC114355309, LOC114365322, LOC114351645, LOC114350131, LOC114352144, LOC114353692, LOC114350514, LOC114359908, LOC114361468, LOC114364259, LOC114354513, LOC114361826, LOC114357606, LOC114365514, LOC114350544, LOC114363620, LOC114361260, LOC114362067, LOC114361893, LOC114354859, LOC1143…	0.375	0.0194769	*
map04115	Cellular Processes	Cell growth and death	p53 signaling pathway	LOC114357034, LOC114361469, LOC114358975	1	0.019674	*
map00563	Metabolism	Glycan biosynthesis and metabolism	Glycosylphosphatidylinositol (GPI)-anchor biosynthesis	LOC114362492, LOC114349812, LOC114355295, LOC114355968, LOC114365521, LOC114364392, LOC114358906, LOC114356326, LOC114360869, LOC114350892, LOC114350921, LOC114360445, LOC114364309	0.4643	0.0212219	*
map04141	Genetic Information Processing	Folding, sorting and degradation	Protein processing in endoplasmic reticulum	LOC114361523, LOC114355012, LOC114354691, LOC114358443, LOC114356854, LOC114352278, LOC114358390, LOC114364450, LOC114354179, LOC114349728, LOC114360931, LOC114366452, LOC114355355, LOC114355293, LOC114359927, LOC114365142, LOC114365889, LOC114362194, LOC114358684, LOC114359409, LOC114358387, LOC114362986, LOC114363553, LOC114361860, LOC114361688, LOC114351819, LOC114355322, LOC114354268, LOC1143…	0.3314	0.041552	*
