# Supplementary material for: Transcriptome-Wide Evaluation Characterization of microRNAs and Assessment of Their Functional Roles as Regulators of Diapause in Ostrinia furnacalis Larvae (Lepidoptera: Crambidae)
Source: Insects. 2024 Sep 14;15(9):702. doi: 10.3390/insects15090702 (PMC11432511; doi:10.3390/insects15090702)
Supplement: Supplementary file 1 [file insects-15-00702-s001.zip › Supplementary Material_Table S7.xlsx]

## Sheet: Sheet1
D/ND		DT/D
Cycle	PC-3p-14983_233	Timeless	miR-8-3p
	PC-3p-25_289373	cryptochrome	miR-263b-5p
	miR-305-5p		miR-2766-3p
	miR-10-3p		miR-263b
	miR-13a-5p	Cycle	PC-3p-45414_67
	miR-279c-3p		PC-3p-81145_22
	miR-283-5p		miR-iab-8
	miR-79-5p		miR-307-3p
Cryptochrome	let-7a		miR-307
	miR-9a	Period	miR-2738
	miR-317-3p		mir-3344-p5
	PC-3p-25_289373
	PC-3p-364_13410
	miR-14
	miR-263b
	miR-14-3p
	miR-263b-5p
	miR-2766-3p
	miR-2a-3p
	mir-3827-p3
Timeless	PC-3p-21862_165
	bantam-3p
	miR-10-5p
	miR-929-3p
	miR-10
	let-7a-p3
	miR-2755-3p
Period	miR-2738
	miR-34-5p
	miR-79-5p
	mir-3344-p5
	mir-6498-p5
